# Supplementary material for: Crystal structure of the cage derivative penta­cyclo­[5.4.0.02,6.03,10.05,9]undeca-8,11-dione ethyl­ene di­thio­ketal
Source: Acta Crystallogr Sect E Struct Rep Online. 2014 Sep 24;70(Pt 10):246–8. doi: 10.1107/S1600536814020790 (PMC4257192; doi:10.1107/S1600536814020790)
Supplement: Supplementary file 1 [file e-70-00246-sup1.cif]

##############################################################################
#                                                                            #
# This CIF contains the data in a paper accepted for publication in          #
# Acta Crystallographica Section E. It conforms to the requirements of       #
# Notes for Authors for Acta Crystallographica Section E, and has been       #
# peer reviewed under the auspices of the IUCr Commission on Journals.       #
#                                                                            #
# Full details of the Crystallographic Information File format               #
# are given in the paper "The Crystallographic Information File (CIF):       #
# a New Standard Archive File for Crystallography" by S. R. Hall, F. H.      #
# Allen and I. D. Brown [Acta Cryst. (1991), A47, 655-685].                  #
#                                                                            #
# The current version of the core CIF dictionary is obtainable from          #
# ftp://ftp.iucr.org/pub/cif_core.dic.                                       #
#                                                                            #
# Software is freely available for graphical display of the structure(s)     #
# in this CIF. For information consult the CIF software page                 #
# http://www.iucr.org/resources/cif/software.                                #
#                                                                            #
# This file may be used for bona fide research purposes within the           #
# scientific community so long as proper attribution is given to the journal # 
# article from which it was obtained.                                        #
#                                                                            #
##############################################################################
data_2
_database_code_depnum_ccdc_archive 'CCDC 832292'
_audit_creation_method     SHELXL-97
_chemical_name_systematic
;
Pentacyclo[5.4.0.0^2,6^.0^3,10^.0^5,9^]undeca-8,11-dione ethylene
dithioketal
;
_chemical_name_common     ?
_chemical_formula_moiety     'C13 H14 O S2'
_chemical_formula_sum     'C13 H14 O S2'
_chemical_formula_iupac     'C13 H14 O S2'
_chemical_formula_weight     250.36
_chemical_melting_point     ?
_space_group_crystal_system     monoclinic
_space_group_name_H-M_alt     'P 1 21/n 1'
_space_group_name_Hall     '-P 2yn'
loop_
    _symmetry_equiv_pos_as_xyz
    'x, y, z'
    '-x+1/2, y+1/2, -z+1/2'
    '-x, -y, -z'
    'x-1/2, -y-1/2, z-1/2'
_cell_length_a     7.1332(2)
_cell_length_b     13.9220(3)
_cell_length_c     11.4066(3)
_cell_angle_alpha     90.00
_cell_angle_beta     101.405(2)
_cell_angle_gamma     90.00
_cell_volume     1110.40(5)
_cell_formula_units_Z     4
_cell_measurement_reflns_used     8769
_cell_measurement_theta_min     3.4316
_cell_measurement_theta_max     32.7321
_cell_measurement_temperature     150(2)
_exptl_crystal_description     block
_exptl_crystal_colour     colorless
_exptl_crystal_size_max     0.32
_exptl_crystal_size_mid     0.28
_exptl_crystal_size_min     0.23
_exptl_crystal_density_diffrn     1.498
_exptl_crystal_density_meas     ?
_exptl_crystal_density_method     'not measured'
_exptl_crystal_F_000     528
_exptl_absorpt_coefficient_mu     0.452
_exptl_absorpt_correction_type     multi-scan
_exptl_absorpt_process_details
;
(CrysAlis RED; Oxford Diffraction, 2006)
;
_exptl_absorpt_correction_T_min     0.8689
_exptl_absorpt_correction_T_max     0.9032
_exptl_special_details
;
 Empirical absorption correction using spherical harmonics,
 implemented in SCALE3 ABSPACK scaling algorithm.
 Melting points were recorded on Labhosp or Veego melting point apparatus and
are uncorrected.
;
_diffrn_ambient_temperature     150(2)
_diffrn_radiation_type     MoK\a
_diffrn_radiation_wavelength     0.71073
_diffrn_radiation_source     'Enhance (Mo) X-ray Source'
_diffrn_radiation_monochromator     graphite
_diffrn_measurement_device_type     'Oxford Diffraction Xcalibur-S'
_diffrn_measurement_method     '\w/q-scan'
_diffrn_detector_area_resol_mean     15.9948
_diffrn_reflns_number     7821
_diffrn_reflns_av_R_equivalents     0.0137
_diffrn_reflns_av_sigmaI/netI     0.0108
_diffrn_reflns_theta_min     3.44
_diffrn_reflns_theta_max     25.00
_diffrn_reflns_theta_full     25.00
_diffrn_measured_fraction_theta_max     0.998
_diffrn_measured_fraction_theta_full     0.998
_diffrn_reflns_limit_h_min     -7
_diffrn_reflns_limit_h_max     8
_diffrn_reflns_limit_k_min     -16
_diffrn_reflns_limit_k_max     15
_diffrn_reflns_limit_l_min     -13
_diffrn_reflns_limit_l_max     12
_diffrn_standards_number     ?
_diffrn_standards_interval_count     ?
_diffrn_standards_interval_time     ?
_diffrn_standards_decay_%     ?
_refine_special_details
;
Refinement of <i>F</i>^2^ against ALL reflections. The weighted <i>R</i>-factor
<i>wR</i> and goodness of fit <i>S</i> are based on <i>F</i>^2^, conventional
<i>R</i>-factors <i>R</i> are based on <i>F</i>, with <i>F</i> set to zero for
negative <i>F</i>^2^. The threshold expression of <i>F</i>^2^ >
\s(<i>F</i>^2^) is used only for calculating <i>R</i>-factors(gt) <i>etc</i>.
and is not relevant to the choice of reflections for refinement.
<i>R</i>-factors based on <i>F</i>^2^ are statistically about twice as large
as those based on <i>F</i>, and <i>R</i>- factors based on ALL data will be
even larger.
;
_reflns_number_total     1963
_reflns_number_gt     1828
_reflns_threshold_expression     >2sigma(I)
_refine_ls_structure_factor_coef     Fsqd
_refine_ls_matrix_type     full
_refine_ls_R_factor_all     0.0307
_refine_ls_R_factor_gt     0.0288
_refine_ls_wR_factor_gt     0.0814
_refine_ls_wR_factor_ref     0.0821
_refine_ls_goodness_of_fit_ref     1.108
_refine_ls_restrained_S_all     1.108
_refine_ls_number_reflns     1963
_refine_ls_number_parameters     145
_refine_ls_number_restraints     0
_refine_ls_hydrogen_treatment     constr
_refine_ls_weighting_scheme     calc
_refine_ls_weighting_details
         'calc w=1/[\s^2^(Fo^2^)+(0.0452P)^2^+0.6547P] where P=(Fo^2^+2Fc^2^)/3'
_atom_sites_solution_hydrogens     geom
_atom_sites_solution_primary     direct
_atom_sites_solution_secondary     difmap
_refine_ls_shift/su_max     0.000
_refine_ls_shift/su_mean     0.000
_refine_diff_density_max     0.698
_refine_diff_density_min     -0.246
_refine_ls_extinction_method     none
_refine_ls_extinction_coef     ?
loop_
    _atom_type_symbol
    _atom_type_description
    _atom_type_scat_dispersion_real
    _atom_type_scat_dispersion_imag
    _atom_type_scat_source
    'C' 'C' 0.0033 0.0016
                         'International Tables Vol C Tables 4.2.6.8 and 6.1.1.4'
    'H' 'H' 0.0000 0.0000
                         'International Tables Vol C Tables 4.2.6.8 and 6.1.1.4'
    'O' 'O' 0.0106 0.0060
                         'International Tables Vol C Tables 4.2.6.8 and 6.1.1.4'
    'S' 'S' 0.1246 0.1234
                         'International Tables Vol C Tables 4.2.6.8 and 6.1.1.4'
_computing_data_collection
;
CrysAlis CCD (Oxford Diffraction, 2006)
;
_computing_cell_refinement
;
CrysAlis RED (Oxford Diffraction, 2006)
;
_computing_data_reduction
;
CrysAlis RED (Oxford Diffraction, 2006)
;
_computing_structure_solution
;
SHELXS97 (Sheldrick, 2008)
;
_computing_structure_refinement
;
SHELXL97 (Sheldrick, 2008)
;
_computing_molecular_graphics
;
ORTEP-3 for Windows (Farrugia, 2012)
;
_computing_publication_material
;
SHELXL97 (Sheldrick, 2008)
;
loop_
    _atom_site_type_symbol
    _atom_site_label
    _atom_site_fract_x
    _atom_site_fract_y
    _atom_site_fract_z
    _atom_site_U_iso_or_equiv
    _atom_site_adp_type
    _atom_site_calc_flag
    _atom_site_refinement_flags
    _atom_site_occupancy
    _atom_site_symmetry_multiplicity
    _atom_site_disorder_assembly
    _atom_site_disorder_group
    S S1 0.70478(6) 0.27978(3) 0.98003(4) 0.02159(15) Uani d . 1 1 . .
    S S2 0.31454(6) 0.33911(3) 0.86666(4) 0.02312(15) Uani d . 1 1 . .
    O O1 0.23114(17) 0.50405(10) 0.65373(11) 0.0269(3) Uani d . 1 1 . .
    C C1 0.3959(2) 0.48249(12) 0.69306(15) 0.0190(4) Uani d . 1 1 . .
    C C2 0.5157(2) 0.40985(12) 0.64299(15) 0.0195(4) Uani d . 1 1 . .
    H H2 0.4578 0.3809 0.5639 0.023 Uiso calc R 1 1 . .
    C C3 0.7083(2) 0.46561(13) 0.65013(15) 0.0203(4) Uani d . 1 1 . .
    H H3 0.7596 0.4710 0.5749 0.024 Uiso calc R 1 1 . .
    C C4 0.6953(2) 0.55972(13) 0.72195(15) 0.0204(4) Uani d . 1 1 . .
    H H4 0.6735 0.6198 0.6732 0.024 Uiso calc R 1 1 . .
    C C5 0.5351(2) 0.53335(12) 0.79096(15) 0.0181(4) Uani d . 1 1 . .
    H H5 0.4789 0.5901 0.8252 0.022 Uiso calc R 1 1 . .
    C C6 0.8787(2) 0.55754(13) 0.81748(16) 0.0222(4) Uani d . 1 1 . .
    H H6A 0.9956 0.5619 0.7832 0.027 Uiso calc R 1 1 . .
    H H6B 0.8808 0.6074 0.8797 0.027 Uiso calc R 1 1 . .
    C C7 0.8454(2) 0.45675(12) 0.86211(14) 0.0172(4) Uani d . 1 1 . .
    H H7 0.9466 0.4325 0.9291 0.021 Uiso calc R 1 1 . .
    C C8 0.6413(2) 0.46086(11) 0.88865(14) 0.0157(3) Uani d . 1 1 . .
    H H8 0.6397 0.4824 0.9721 0.019 Uiso calc R 1 1 . .
    C C9 0.5690(2) 0.35734(12) 0.86447(15) 0.0164(3) Uani d . 1 1 . .
    C C10 0.6202(2) 0.33897(12) 0.74202(15) 0.0176(4) Uani d . 1 1 . .
    H H10 0.6218 0.2700 0.7176 0.021 Uiso calc R 1 1 . .
    C C11 0.8111(2) 0.39489(12) 0.74749(15) 0.0183(4) Uani d . 1 1 . .
    H H11 0.9226 0.3581 0.7295 0.022 Uiso calc R 1 1 . .
    C C12 0.5231(3) 0.18830(14) 0.96940(19) 0.0299(4) Uani d . 1 1 . .
    H H12A 0.5158 0.1508 0.8949 0.036 Uiso calc R 1 1 . .
    H H12B 0.5537 0.1438 1.0383 0.036 Uiso calc R 1 1 . .
    C C13 0.3370(3) 0.23778(15) 0.9692(2) 0.0354(5) Uani d . 1 1 . .
    H H13A 0.3324 0.2606 1.0508 0.042 Uiso calc R 1 1 . .
    H H13B 0.2298 0.1924 0.9437 0.042 Uiso calc R 1 1 . .
loop_
    _atom_site_aniso_label
    _atom_site_aniso_U_11
    _atom_site_aniso_U_22
    _atom_site_aniso_U_33
    _atom_site_aniso_U_12
    _atom_site_aniso_U_13
    _atom_site_aniso_U_23
    S1 0.0220(2) 0.0183(2) 0.0231(2) 0.00132(16) 0.00120(17) 0.00425(16)
    S2 0.0157(2) 0.0251(3) 0.0290(3) -0.00044(16) 0.00552(17) 0.00363(18)
    O1 0.0195(6) 0.0323(7) 0.0268(7) 0.0063(5) -0.0005(5) 0.0023(6)
    C1 0.0192(8) 0.0200(9) 0.0177(8) 0.0013(7) 0.0034(7) 0.0038(7)
    C2 0.0188(8) 0.0235(9) 0.0146(8) -0.0002(7) -0.0001(6) -0.0034(7)
    C3 0.0203(8) 0.0271(9) 0.0139(8) 0.0005(7) 0.0045(7) -0.0003(7)
    C4 0.0226(9) 0.0202(9) 0.0182(8) -0.0015(7) 0.0037(7) 0.0026(7)
    C5 0.0196(8) 0.0160(8) 0.0188(8) 0.0025(6) 0.0039(7) -0.0003(6)
    C6 0.0215(9) 0.0238(9) 0.0207(9) -0.0051(7) 0.0030(7) 0.0001(7)
    C7 0.0152(8) 0.0207(9) 0.0151(8) -0.0005(6) 0.0016(6) -0.0012(6)
    C8 0.0172(8) 0.0161(8) 0.0139(8) 0.0008(6) 0.0030(6) -0.0014(6)
    C9 0.0143(7) 0.0165(8) 0.0183(8) 0.0011(6) 0.0029(6) -0.0001(6)
    C10 0.0168(8) 0.0175(8) 0.0183(8) 0.0019(6) 0.0025(6) -0.0045(6)
    C11 0.0158(8) 0.0230(9) 0.0168(8) 0.0021(6) 0.0046(6) -0.0023(7)
    C12 0.0310(10) 0.0225(9) 0.0371(11) -0.0039(8) 0.0090(8) 0.0072(8)
    C13 0.0351(11) 0.0282(10) 0.0462(13) -0.0019(8) 0.0162(10) 0.0075(9)
_geom_special_details
;
All e.s.d.'s (except the e.s.d. in the dihedral angle between two l.s. planes)
are estimated using the full covariance matrix. The cell e.s.d.'s are taken
into account individually in the estimation of e.s.d.'s in distances, angles
and torsion angles; correlations between e.s.d.'s in cell parameters are only
used when they are defined by crystal symmetry. An approximate (isotropic)
treatment of cell e.s.d.'s is used for estimating e.s.d.'s involving l.s.
planes.
;
loop_
    _geom_bond_atom_site_label_1
    _geom_bond_atom_site_label_2
    _geom_bond_site_symmetry_2
    _geom_bond_distance
    _geom_bond_publ_flag
    S1 C12 . 1.8039(19) ?
    S1 C9 . 1.8268(16) ?
    S2 C13 . 1.819(2) ?
    S2 C9 . 1.8375(16) ?
    O1 C1 . 1.210(2) ?
    C1 C2 . 1.507(2) ?
    C1 C5 . 1.515(2) ?
    C2 C3 . 1.566(2) ?
    C2 C10 . 1.572(2) ?
    C2 H2 . 1.0000 ?
    C3 C11 . 1.555(2) ?
    C3 C4 . 1.558(2) ?
    C3 H3 . 1.0000 ?
    C4 C6 . 1.528(2) ?
    C4 C5 . 1.555(2) ?
    C4 H4 . 1.0000 ?
    C5 C8 . 1.581(2) ?
    C5 H5 . 1.0000 ?
    C6 C7 . 1.527(2) ?
    C6 H6A . 0.9900 ?
    C6 H6B . 0.9900 ?
    C7 C11 . 1.544(2) ?
    C7 C8 . 1.546(2) ?
    C7 H7 . 1.0000 ?
    C8 C9 . 1.537(2) ?
    C8 H8 . 1.0000 ?
    C9 C10 . 1.533(2) ?
    C10 C11 . 1.560(2) ?
    C10 H10 . 1.0000 ?
    C11 H11 . 1.0000 ?
    C12 C13 . 1.495(3) ?
    C12 H12A . 0.9900 ?
    C12 H12B . 0.9900 ?
    C13 H13A . 0.9900 ?
    C13 H13B . 0.9900 ?
loop_
    _geom_angle_atom_site_label_1
    _geom_angle_atom_site_label_2
    _geom_angle_atom_site_label_3
    _geom_angle_site_symmetry_1
    _geom_angle_site_symmetry_3
    _geom_angle
    _geom_angle_publ_flag
    C12 S1 C9 . . 95.59(8) ?
    C13 S2 C9 . . 98.87(9) ?
    O1 C1 C2 . . 127.43(16) ?
    O1 C1 C5 . . 127.17(16) ?
    C2 C1 C5 . . 104.77(13) ?
    C1 C2 C3 . . 101.82(13) ?
    C1 C2 C10 . . 111.87(14) ?
    C3 C2 C10 . . 89.29(12) ?
    C1 C2 H2 . . 116.6 ?
    C3 C2 H2 . . 116.6 ?
    C10 C2 H2 . . 116.6 ?
    C11 C3 C4 . . 103.04(13) ?
    C11 C3 C2 . . 90.48(13) ?
    C4 C3 C2 . . 107.56(13) ?
    C11 C3 H3 . . 117.3 ?
    C4 C3 H3 . . 117.3 ?
    C2 C3 H3 . . 117.3 ?
    C6 C4 C5 . . 104.22(14) ?
    C6 C4 C3 . . 103.11(14) ?
    C5 C4 C3 . . 101.17(13) ?
    C6 C4 H4 . . 115.5 ?
    C5 C4 H4 . . 115.5 ?
    C3 C4 H4 . . 115.5 ?
    C1 C5 C4 . . 100.21(13) ?
    C1 C5 C8 . . 111.96(13) ?
    C4 C5 C8 . . 102.11(12) ?
    C1 C5 H5 . . 113.7 ?
    C4 C5 H5 . . 113.7 ?
    C8 C5 H5 . . 113.7 ?
    C7 C6 C4 . . 95.07(13) ?
    C7 C6 H6A . . 112.7 ?
    C4 C6 H6A . . 112.7 ?
    C7 C6 H6B . . 112.7 ?
    C4 C6 H6B . . 112.7 ?
    H6A C6 H6B . . 110.2 ?
    C6 C7 C11 . . 103.84(13) ?
    C6 C7 C8 . . 104.24(13) ?
    C11 C7 C8 . . 100.88(12) ?
    C6 C7 H7 . . 115.4 ?
    C11 C7 H7 . . 115.4 ?
    C8 C7 H7 . . 115.4 ?
    C9 C8 C7 . . 103.06(12) ?
    C9 C8 C5 . . 112.02(13) ?
    C7 C8 C5 . . 102.96(12) ?
    C9 C8 H8 . . 112.7 ?
    C7 C8 H8 . . 112.7 ?
    C5 C8 H8 . . 112.7 ?
    C10 C9 C8 . . 100.83(13) ?
    C10 C9 S1 . . 111.77(11) ?
    C8 C9 S1 . . 108.26(11) ?
    C10 C9 S2 . . 113.78(11) ?
    C8 C9 S2 . . 115.11(11) ?
    S1 C9 S2 . . 107.03(8) ?
    C9 C10 C11 . . 104.11(13) ?
    C9 C10 C2 . . 112.67(13) ?
    C11 C10 C2 . . 90.09(12) ?
    C9 C10 H10 . . 115.6 ?
    C11 C10 H10 . . 115.6 ?
    C2 C10 H10 . . 115.6 ?
    C7 C11 C3 . . 102.99(13) ?
    C7 C11 C10 . . 107.65(13) ?
    C3 C11 C10 . . 90.13(12) ?
    C7 C11 H11 . . 117.4 ?
    C3 C11 H11 . . 117.4 ?
    C10 C11 H11 . . 117.4 ?
    C13 C12 S1 . . 107.50(14) ?
    C13 C12 H12A . . 110.2 ?
    S1 C12 H12A . . 110.2 ?
    C13 C12 H12B . . 110.2 ?
    S1 C12 H12B . . 110.2 ?
    H12A C12 H12B . . 108.5 ?
    C12 C13 S2 . . 108.87(14) ?
    C12 C13 H13A . . 109.9 ?
    S2 C13 H13A . . 109.9 ?
    C12 C13 H13B . . 109.9 ?
    S2 C13 H13B . . 109.9 ?
    H13A C13 H13B . . 108.3 ?
loop_
    _geom_torsion_atom_site_label_1
    _geom_torsion_atom_site_label_2
    _geom_torsion_atom_site_label_3
    _geom_torsion_atom_site_label_4
    _geom_torsion_site_symmetry_1
    _geom_torsion_site_symmetry_2
    _geom_torsion_site_symmetry_3
    _geom_torsion_site_symmetry_4
    _geom_torsion
    _geom_torsion_publ_flag
    O1 C1 C2 C3 . . . . 135.00(18) ?
    C5 C1 C2 C3 . . . . -36.34(16) ?
    O1 C1 C2 C10 . . . . -130.97(18) ?
    C5 C1 C2 C10 . . . . 57.69(17) ?
    C1 C2 C3 C11 . . . . 112.54(13) ?
    C10 C2 C3 C11 . . . . 0.33(12) ?
    C1 C2 C3 C4 . . . . 8.70(16) ?
    C10 C2 C3 C4 . . . . -103.51(14) ?
    C11 C3 C4 C6 . . . . 33.71(16) ?
    C2 C3 C4 C6 . . . . 128.43(14) ?
    C11 C3 C4 C5 . . . . -73.93(14) ?
    C2 C3 C4 C5 . . . . 20.79(16) ?
    O1 C1 C5 C4 . . . . -121.01(19) ?
    C2 C1 C5 C4 . . . . 50.35(15) ?
    O1 C1 C5 C8 . . . . 131.38(18) ?
    C2 C1 C5 C8 . . . . -57.25(17) ?
    C6 C4 C5 C1 . . . . -148.84(13) ?
    C3 C4 C5 C1 . . . . -42.07(15) ?
    C6 C4 C5 C8 . . . . -33.54(16) ?
    C3 C4 C5 C8 . . . . 73.22(14) ?
    C5 C4 C6 C7 . . . . 52.64(15) ?
    C3 C4 C6 C7 . . . . -52.68(15) ?
    C4 C6 C7 C11 . . . . 52.89(15) ?
    C4 C6 C7 C8 . . . . -52.37(15) ?
    C6 C7 C8 C9 . . . . 149.65(13) ?
    C11 C7 C8 C9 . . . . 42.19(15) ?
    C6 C7 C8 C5 . . . . 33.01(15) ?
    C11 C7 C8 C5 . . . . -74.45(14) ?
    C1 C5 C8 C9 . . . . -3.37(19) ?
    C4 C5 C8 C9 . . . . -109.75(14) ?
    C1 C5 C8 C7 . . . . 106.71(15) ?
    C4 C5 C8 C7 . . . . 0.33(15) ?
    C7 C8 C9 C10 . . . . -48.80(14) ?
    C5 C8 C9 C10 . . . . 61.20(15) ?
    C7 C8 C9 S1 . . . . 68.63(13) ?
    C5 C8 C9 S1 . . . . 178.63(10) ?
    C7 C8 C9 S2 . . . . -171.69(11) ?
    C5 C8 C9 S2 . . . . -61.68(16) ?
    C12 S1 C9 C10 . . . . -95.11(13) ?
    C12 S1 C9 C8 . . . . 154.73(12) ?
    C12 S1 C9 S2 . . . . 30.09(10) ?
    C13 S2 C9 C10 . . . . 115.38(13) ?
    C13 S2 C9 C8 . . . . -128.95(13) ?
    C13 S2 C9 S1 . . . . -8.59(11) ?
    C8 C9 C10 C11 . . . . 34.98(15) ?
    S1 C9 C10 C11 . . . . -79.85(14) ?
    S2 C9 C10 C11 . . . . 158.78(11) ?
    C8 C9 C10 C2 . . . . -61.15(15) ?
    S1 C9 C10 C2 . . . . -175.98(11) ?
    S2 C9 C10 C2 . . . . 62.66(16) ?
    C1 C2 C10 C9 . . . . 2.57(19) ?
    C3 C2 C10 C9 . . . . 105.03(14) ?
    C1 C2 C10 C11 . . . . -102.79(14) ?
    C3 C2 C10 C11 . . . . -0.33(12) ?
    C6 C7 C11 C3 . . . . -33.28(15) ?
    C8 C7 C11 C3 . . . . 74.50(14) ?
    C6 C7 C11 C10 . . . . -127.63(14) ?
    C8 C7 C11 C10 . . . . -19.86(16) ?
    C4 C3 C11 C7 . . . . -0.34(15) ?
    C2 C3 C11 C7 . . . . -108.49(13) ?
    C4 C3 C11 C10 . . . . 107.82(13) ?
    C2 C3 C11 C10 . . . . -0.34(12) ?
    C9 C10 C11 C7 . . . . -9.41(17) ?
    C2 C10 C11 C7 . . . . 104.03(14) ?
    C9 C10 C11 C3 . . . . -113.10(13) ?
    C2 C10 C11 C3 . . . . 0.34(12) ?
    C9 S1 C12 C13 . . . . -47.06(15) ?
    S1 C12 C13 S2 . . . . 45.66(18) ?
    C9 S2 C13 C12 . . . . -22.26(16) ?
data_I
_journal_date_recd_electronic     2014-07-16
_journal_date_accepted     2014-09-16
_journal_name_full     'Acta Crystallographica, Section E'
_journal_year     2014
_journal_volume     70
_journal_issue     10
_journal_page_first     246
_journal_page_last     248
_journal_paper_category     GO
_journal_paper_doi     10.1107/S1600536814020790
_journal_coeditor_code     GW2148
_publ_contact_author_name     'Sambasivarao Kotha'
_publ_contact_author_address
;
Department of Chemistry
Indian Institute of Technology - Bombay
Powai, Mumbai, India  - 400076
;
_publ_contact_author_email     srk@chem.iitb.ac.in
_publ_contact_author_fax     ?
_publ_contact_author_phone     '+91 022 25767160'
_publ_section_title
;
Crystal structure of pentacyclo[5.4.0.0^2,6^.0^3,10^.0^5,9^]undeca-8,11-dione
ethylene dithioketal
;
_publ_section_title_footnote     .
loop_
    _publ_author_name
    _publ_author_footnote
    _publ_author_address
    'Kotha, Sambasivarao' .
;
Department of Chemistry
Indian Institute of Technology - Bombay
Powai, Mumbai 400 076
India
;
    'Sreenivasachary, Nampalli' .
;
Department of Chemistry
Indian Institute of Technology - Bombay
Powai, Mumbai 400 076
India
;
    'Deodhar, Deepak' .
;
Department of Chemistry
Indian Institute of Technology - Bombay
Powai, Mumbai 400 076
India
;
    'Shaikh, Mobin' .
;
Department of Chemistry
Indian Institute of Technology - Bombay
Powai, Mumbai 400 076
India
;
_publ_section_synopsis
;
The pentacycloundecane cage derivative exhibits unusual
C<i>sp</i>3---C<i>sp</i>3 single bond lengths ranging from 1.495 (3) to 1.581
(2) and strained bond angles as small as 89.29 (12) and as large as 115.11
(11)\%.
;
