# Supplementary material for: Crystal structure of the cage derivative penta­cyclo­[5.4.0.02,6.03,10.05,9]undeca-8,11-dione ethyl­ene di­thio­ketal
Source: Acta Crystallogr Sect E Struct Rep Online. 2014 Sep 24;70(Pt 10):246–8. doi: 10.1107/S1600536814020790 (PMC4257192; doi:10.1107/S1600536814020790)
Supplement: Supplementary file 2 [file e-70-00246-2sup2.hkl]

#
# h,k,l, Fc-squared, Fo-squared, sigma(Fo-squared) and status flag
#
data_2
_shelx_title ' SRK020 in P2(1)/n'
_shelx_refln_list_code          4
_shelx_F_calc_maximum      138.70
_exptl_crystal_F_000       528.00
_reflns_d_resolution_high  0.8409
 
loop_
 _symmetry_equiv_pos_as_xyz
 'x, y, z'
 '-x+1/2, y+1/2, -z+1/2'
 '-x, -y, -z'
 'x-1/2, -y-1/2, z-1/2'
 
_cell_length_a     7.1332
_cell_length_b    13.9220
_cell_length_c    11.4066
_cell_angle_alpha  90.000
_cell_angle_beta  101.405
_cell_angle_gamma  90.000
 
_shelx_F_squared_multiplier     1.000
 
loop_
 _refln_index_h
 _refln_index_k
 _refln_index_l
 _refln_F_squared_calc
 _refln_F_squared_meas
 _refln_F_squared_sigma
 _refln_observed_status
   2   0   0     7320.11     7033.73     31.93 o
   4   0   0       48.83       36.01      1.04 o
   6   0   0     1118.59     1051.47      6.27 o
   8   0   0      508.87      533.67      8.85 o
   2   1   0       23.69       23.37      0.55 o
   3   1   0      202.21      167.94      1.39 o
   4   1   0      786.79      858.00      4.10 o
   5   1   0      266.31      244.75      1.95 o
   6   1   0       21.60       20.58      1.26 o
   7   1   0       73.51       81.24      2.22 o
   8   1   0      201.73      225.38      4.54 o
   1   2   0      157.61      198.09      1.14 o
   2   2   0      286.73      258.35      1.61 o
   3   2   0       67.91       77.08      0.83 o
   4   2   0       38.91       32.11      0.98 o
   5   2   0       71.02       69.59      1.39 o
   6   2   0      164.09      183.91      2.00 o
   7   2   0      173.66      182.44      2.80 o
   8   2   0      448.91      481.93      5.95 o
   1   3   0       48.41       53.20      0.53 o
   2   3   0      200.78      201.17      1.54 o
   3   3   0     3525.04     3572.88      9.22 o
   4   3   0     1175.36     1140.71      3.94 o
   5   3   0      657.64      646.99      3.86 o
   6   3   0      968.32      969.36      6.00 o
   7   3   0      277.97      285.29      3.14 o
   8   3   0       92.32       96.53      3.35 o
   0   4   0     2182.46     2350.23     46.57 o
   1   4   0        1.20        0.62      0.28 o
   2   4   0     2580.21     2672.68      7.67 o
   3   4   0      129.44      149.50      1.14 o
   4   4   0       86.52       85.73      1.10 o
   5   4   0      142.54      133.42      2.37 o
   6   4   0       94.66       86.11      1.75 o
   7   4   0      425.49      420.88      3.73 o
   8   4   0      113.60      107.95      3.10 o
   1   5   0      154.98      147.96      1.41 o
   2   5   0      105.06       84.02      1.61 o
   3   5   0     2994.34     3076.09     10.32 o
   4   5   0     2607.99     2562.33      6.29 o
   5   5   0      131.60      139.97      1.45 o
   6   5   0      364.44      353.68      3.53 o
   7   5   0      253.18      267.75      3.31 o
   0   6   0     1409.84     1407.72     10.38 o
   1   6   0     2317.55     2469.53      9.00 o
   2   6   0      100.92      100.54      1.00 o
   3   6   0     1771.27     1833.50      4.59 o
   4   6   0        8.45        8.35      0.65 o
   5   6   0      232.71      231.13      1.92 o
   6   6   0       41.54       44.63      1.51 o
   7   6   0       43.17       42.31      1.88 o
   1   7   0      491.23      584.82      7.81 o
   2   7   0        7.35        6.52      0.89 o
   3   7   0       10.10       15.54      0.82 o
   4   7   0       63.74       57.89      1.18 o
   5   7   0      784.70      771.69      4.47 o
   6   7   0      298.13      308.29      3.01 o
   7   7   0      235.21      225.21      3.80 o
   0   8   0       30.75       38.64      3.08 o
   1   8   0     2032.65     2047.11     12.01 o
   2   8   0      117.43      100.08      1.60 o
   3   8   0      597.24      580.05      3.25 o
   4   8   0       21.00       21.11      1.03 o
   5   8   0        6.76        6.60      1.15 o
   6   8   0      213.28      209.23      2.87 o
   7   8   0      892.12      957.89      5.93 o
   1   9   0        6.36       16.18      1.70 o
   2   9   0       96.12       79.13      1.56 o
   3   9   0      474.73      475.28      3.21 o
   4   9   0        2.61        1.88      1.12 o
   5   9   0      101.18       96.51      1.99 o
   6   9   0       50.29       46.19      1.89 o
   0  10   0      941.25      935.63      6.62 o
   1  10   0     3385.92     3368.34     31.39 o
   2  10   0       52.00       53.15      1.49 o
   3  10   0      973.50     1002.27      5.09 o
   4  10   0      806.36      792.95      4.99 o
   5  10   0       81.14       75.33      2.23 o
   6  10   0      135.72      137.78      3.01 o
   1  11   0      102.68       93.96      2.49 o
   2  11   0      110.36       94.64      1.82 o
   3  11   0      177.50      157.32      2.22 o
   4  11   0     1539.56     1553.82      6.39 o
   5  11   0      502.34      499.31      4.70 o
   6  11   0      547.40      573.78      5.42 o
   0  12   0        0.13        4.40      1.73 o
   1  12   0        6.49        9.45      1.67 o
   2  12   0        0.15        2.27      1.61 o
   3  12   0      135.40      123.04      2.11 o
   4  12   0        0.13        0.05      1.26 o
   5  12   0       97.55      100.64      2.65 o
   1  13   0      230.93      245.02      3.79 o
   2  13   0      519.30      496.37      5.26 o
   3  13   0      357.63      331.64      4.13 o
   4  13   0      223.30      214.91      3.86 o
   5  13   0      267.56      255.74      3.80 o
   0  14   0       18.29       32.68      4.40 o
   1  14   0       13.64       12.85      3.08 o
   2  14   0      181.17      176.25      5.01 o
   3  14   0        0.40        1.23      2.09 o
   4  14   0       64.87       57.68      4.05 o
   1  15   0      269.97      263.76      6.18 o
   2  15   0       29.44       24.36      3.17 o
   3  15   0       90.39      103.29      3.64 o
   0  16   0     1218.43     1307.22     18.11 o
   1  16   0       29.98       37.94      3.76 o
   2  16   0      231.55      240.38      6.21 o
  -7   0   1      649.47      593.03      6.67 o
  -5   0   1     2552.77     2490.71      6.61 o
  -3   0   1     8964.46     8847.56     41.76 o
   1   0   1    12512.45    10432.66     33.33 o
   3   0   1      110.22       79.40      1.36 o
   5   0   1     1791.73     1722.44      6.88 o
   7   0   1      314.99      333.00      4.94 o
  -8   1   1       53.75       46.30      2.59 o
  -7   1   1       24.14       32.13      2.02 o
  -6   1   1       14.57       13.86      0.85 o
  -5   1   1      795.38      746.32      4.21 o
  -4   1   1     1394.60     1473.89      7.22 o
  -3   1   1      687.91      664.48      3.00 o
  -2   1   1       22.79       22.07      0.46 o
  -1   1   1     3824.53     4038.02     42.50 o
   1   1   1     1545.52     1557.46      8.26 o
   2   1   1      267.90      222.01      2.28 o
   3   1   1      289.08      328.80      2.36 o
   4   1   1      365.97      387.36      2.39 o
   5   1   1      187.18      185.36      3.06 o
   6   1   1      729.73      693.11      5.40 o
   7   1   1        1.20        0.60      1.32 o
   8   1   1       93.09       90.77      4.83 o
  -8   2   1      530.92      548.55      6.08 o
  -7   2   1       86.21       84.37      2.53 o
  -6   2   1       29.28       20.13      1.10 o
  -5   2   1      428.97      382.41      2.31 o
  -4   2   1        0.05        1.01      0.59 o
  -3   2   1     1800.37     1867.61      6.84 o
  -2   2   1      512.31      467.85      2.85 o
  -1   2   1     9254.85     9101.06     42.63 o
   0   2   1     8481.91     8465.88     47.39 o
   1   2   1      462.43      412.53      3.15 o
   2   2   1      378.44      393.59      4.58 o
   3   2   1     1840.72     1853.66      5.39 o
   4   2   1      340.63      335.38      3.96 o
   5   2   1     2575.32     2668.41     12.65 o
   6   2   1      433.50      419.39      3.94 o
   7   2   1     1309.40     1318.10      7.28 o
   8   2   1       10.32        7.93      2.28 o
  -8   3   1      312.24      313.76      4.40 o
  -7   3   1        0.18        0.93      1.59 o
  -6   3   1     1023.06     1033.84      4.35 o
  -5   3   1     1024.62     1054.57      6.04 o
  -4   3   1      757.44      765.18      3.01 o
  -3   3   1     1865.37     2046.94      6.72 o
  -2   3   1     4202.39     4385.81     20.19 o
  -1   3   1       99.84      120.60      1.88 o
   0   3   1     2122.20     2236.55     26.15 o
   1   3   1      902.80      926.06      3.80 o
   2   3   1     4809.73     4775.25     30.43 o
   3   3   1      172.78      146.45      1.45 o
   4   3   1     2846.09     2928.01     10.33 o
   5   3   1        0.14        1.13      0.98 o
   6   3   1     1246.64     1257.37      7.53 o
   7   3   1      140.58      129.19      3.12 o
   8   3   1      534.90      561.35      6.41 o
  -8   4   1      337.50      355.51      4.28 o
  -7   4   1      357.20      335.53      5.39 o
  -6   4   1      177.46      168.64      2.05 o
  -5   4   1      807.44      790.78      3.19 o
  -4   4   1      104.97      108.84      1.34 o
  -3   4   1       22.69       12.90      0.57 o
  -2   4   1      259.65      226.17      1.83 o
  -1   4   1      359.40      420.58      4.98 o
   0   4   1     1694.63     1744.74     11.99 o
   1   4   1        0.07        1.01      0.49 o
   2   4   1       15.60       13.39      0.68 o
   3   4   1      575.03      558.83      4.19 o
   4   4   1        1.01        1.71      0.44 o
   5   4   1       34.53       31.23      1.24 o
   6   4   1      106.92       98.10      1.87 o
   7   4   1      177.46      173.40      2.85 o
  -8   5   1       58.74       56.05      2.35 o
  -7   5   1      330.94      327.39      4.73 o
  -6   5   1       40.31       40.05      1.42 o
  -5   5   1     1206.31     1191.01      5.81 o
  -4   5   1      154.37      154.14      1.90 o
  -3   5   1       94.16       96.61      1.25 o
  -2   5   1      815.76      844.92      6.30 o
  -1   5   1      229.14      219.53      2.66 o
   0   5   1      323.94      290.20      2.03 o
   1   5   1     3438.24     3553.88     25.23 o
   2   5   1      223.78      192.24      1.83 o
   3   5   1     1156.88     1173.59      3.28 o
   4   5   1       51.36       58.82      1.31 o
   5   5   1        0.03        0.97      1.01 o
   6   5   1      269.19      265.84      2.73 o
   7   5   1       46.16       44.12      1.96 o
  -7   6   1      227.79      226.24      3.27 o
  -6   6   1       64.02       63.64      1.66 o
  -5   6   1       14.70       15.83      1.00 o
  -4   6   1     1725.05     1697.45      7.40 o
  -3   6   1      317.94      332.88      2.76 o
  -2   6   1       61.60       57.66      1.00 o
  -1   6   1     6035.41     6063.48     55.26 o
   0   6   1      508.48      625.90      5.33 o
   1   6   1      744.86      733.19      4.33 o
   2   6   1     1153.75     1153.88      5.91 o
   3   6   1      902.35      899.49      3.08 o
   4   6   1      426.32      409.30      3.20 o
   5   6   1      217.79      202.78      2.28 o
   6   6   1       88.14       89.67      1.91 o
   7   6   1      121.91      130.83      2.64 o
  -7   7   1       90.75       87.20      2.38 o
  -6   7   1      457.79      434.69      3.74 o
  -5   7   1       14.54       14.42      1.24 o
  -4   7   1      817.06      792.67      4.84 o
  -3   7   1      195.18      224.87      2.23 o
  -2   7   1     1090.14     1120.70      5.95 o
  -1   7   1        0.56        2.52      1.30 o
   0   7   1      383.91      312.14      2.83 o
   1   7   1      498.12      474.26      5.18 o
   2   7   1      599.99      661.39      4.00 o
   3   7   1     3169.97     3142.55      9.09 o
   4   7   1       93.43       82.84      1.28 o
   5   7   1       69.79       64.44      1.60 o
   6   7   1        6.58        4.65      1.27 o
   7   7   1        1.02        0.97      1.49 o
  -7   8   1      128.44      120.00      3.40 o
  -6   8   1      626.76      659.16      5.18 o
  -5   8   1        1.80        4.84      1.35 o
  -4   8   1      465.57      455.10      3.12 o
  -3   8   1      152.15      152.47      1.92 o
  -2   8   1     2407.33     2420.00      7.27 o
  -1   8   1      578.01      605.05      5.18 o
   0   8   1     1013.05     1027.81      9.50 o
   1   8   1      375.36      391.35      2.56 o
   2   8   1       57.48       50.42      1.10 o
   3   8   1      178.67      160.94      1.70 o
   4   8   1     4897.35     4918.54     24.46 o
   5   8   1        1.98        1.81      1.19 o
   6   8   1     1041.45     1070.60      6.13 o
   7   8   1       19.13       20.50      1.87 o
  -7   9   1      258.72      290.93      4.72 o
  -6   9   1      219.92      242.99      4.17 o
  -5   9   1       33.89       30.60      1.73 o
  -4   9   1      979.20     1006.40      7.69 o
  -3   9   1       85.31       86.51      1.63 o
  -2   9   1      130.62      125.08      2.55 o
  -1   9   1       27.13       18.63      1.51 o
   0   9   1       76.77       94.03      3.96 o
   1   9   1      190.00      176.44      2.45 o
   2   9   1        1.49        1.37      0.92 o
   3   9   1     1343.38     1343.00      4.42 o
   4   9   1        0.48        0.99      0.91 o
   5   9   1        0.04        0.50      1.16 o
   6   9   1        0.59        1.31      1.44 o
  -6  10   1      147.26      147.08      3.06 o
  -5  10   1       27.49       22.99      1.71 o
  -4  10   1      919.26      913.48      6.20 o
  -3  10   1      341.33      309.28      2.83 o
  -2  10   1      561.18      552.77      4.93 o
  -1  10   1       32.61       42.83      1.96 o
   0  10   1       11.84        9.57      1.30 o
   1  10   1      401.75      422.32      2.85 o
   2  10   1     1101.78     1065.30      5.78 o
   3  10   1       91.26       88.36      2.09 o
   4  10   1      241.96      262.39      2.75 o
   5  10   1        5.44        6.26      1.62 o
   6  10   1      563.64      587.60      5.29 o
  -6  11   1       54.23       58.38      2.36 o
  -5  11   1      387.35      366.56      4.12 o
  -4  11   1      162.56      175.65      2.46 o
  -3  11   1       32.65       26.03      1.80 o
  -2  11   1      328.28      341.82      4.21 o
  -1  11   1      188.45      174.38      3.16 o
   0  11   1     1693.89     1647.35     12.31 o
   1  11   1     1775.50     1729.85     11.58 o
   2  11   1        3.13        3.96      1.03 o
   3  11   1      324.93      315.61      2.95 o
   4  11   1       34.72       39.69      1.55 o
   5  11   1        6.57        8.11      1.62 o
   6  11   1      120.93      130.75      3.02 o
  -5  12   1        1.08       -0.10      1.57 o
  -4  12   1        0.48        0.69      1.59 o
  -3  12   1      368.18      362.53      4.18 o
  -2  12   1      268.79      263.70      5.13 o
  -1  12   1      870.82      852.01      6.47 o
   0  12   1        6.96        6.04      1.23 o
   1  12   1     1020.92     1021.32     14.74 o
   2  12   1       45.72       38.48      1.42 o
   3  12   1        1.43        1.46      1.15 o
   4  12   1      133.23      143.33      2.73 o
   5  12   1       21.21       20.92      1.86 o
  -5  13   1       19.41       18.47      2.74 o
  -4  13   1       38.63       38.28      2.35 o
  -3  13   1       18.52       20.17      1.90 o
  -2  13   1      119.94      101.90      2.98 o
  -1  13   1      453.86      442.59      5.03 o
   0  13   1      309.64      317.33      4.28 o
   1  13   1     1010.09      965.18      9.75 o
   2  13   1      147.22      136.14      3.55 o
   3  13   1      462.18      459.05      5.01 o
   4  13   1      228.67      228.73      3.88 o
  -4  14   1       26.01       24.94      2.52 o
  -3  14   1      246.91      235.81      4.28 o
  -2  14   1       49.93       40.63      2.36 o
  -1  14   1      141.11      143.51      3.39 o
   0  14   1      876.83      880.92      7.04 o
   1  14   1       45.55       43.87      3.54 o
   2  14   1       42.22       42.04      3.40 o
   3  14   1       73.96       72.16      2.70 o
   4  14   1       45.96       46.03      3.11 o
  -3  15   1      257.74      279.46      8.36 o
  -2  15   1       63.71       69.76      4.13 o
  -1  15   1      430.09      424.96      7.40 o
   0  15   1      223.36      238.82      5.94 o
   1  15   1        0.89        2.96      2.88 o
   2  15   1      171.92      168.99      5.25 o
   3  15   1       11.99       13.49      2.46 o
  -2  16   1      186.26      183.93      5.71 o
  -1  16   1       19.11       22.09      3.26 o
   0  16   1       26.87       32.29      3.60 o
   1  16   1       25.27       22.86      3.61 o
  -8   0   2       22.88       19.22      2.82 o
  -6   0   2      594.49      650.81      4.39 o
  -4   0   2     1507.37     1744.12      8.70 o
  -2   0   2      569.39      743.12      3.00 o
   0   0   2     1537.88     1874.87     50.85 o
   2   0   2     3029.98     3165.71     24.79 o
   4   0   2     5617.61     5631.89     65.72 o
   6   0   2      121.44      115.29      3.63 o
  -8   1   2     1071.02     1113.52      7.56 o
  -7   1   2      382.30      417.63      4.19 o
  -6   1   2     2786.55     2788.68     12.32 o
  -5   1   2        3.00        7.51      0.69 o
  -4   1   2     1026.83     1150.50      3.81 o
  -3   1   2     2549.28     2840.57      7.38 o
  -2   1   2      844.04      891.55      5.06 o
  -1   1   2     3820.44     4021.61     22.32 o
   0   1   2     5725.67     6053.07     34.05 o
   1   1   2        5.31        3.46      0.44 o
   2   1   2     2474.97     2697.47      9.53 o
   3   1   2      134.67      140.01      1.57 o
   4   1   2      678.64      660.29      8.60 o
   5   1   2        7.60        8.27      1.11 o
   6   1   2      395.46      376.06      4.93 o
   7   1   2      379.63      381.90      4.78 o
  -8   2   2        1.89        1.74      1.99 o
  -7   2   2      130.20      131.72      2.41 o
  -6   2   2       13.09        9.95      0.89 o
  -5   2   2       78.03       68.65      0.95 o
  -4   2   2      836.25      890.96      4.07 o
  -3   2   2     5025.21     5040.87     26.56 o
  -2   2   2     1424.88     1364.00      7.90 o
  -1   2   2      507.30      490.86      2.64 o
   0   2   2    19237.59    17172.47    102.48 o
   1   2   2        0.02        1.03      0.50 o
   2   2   2     1106.13     1116.32     10.48 o
   3   2   2      988.49     1022.96      5.66 o
   4   2   2      168.38      166.60      2.17 o
   5   2   2       82.16       81.54      1.77 o
   6   2   2      335.56      340.27      4.12 o
   7   2   2      221.98      229.08      3.89 o
  -8   3   2       50.70       62.04      2.58 o
  -7   3   2        9.86        8.94      1.53 o
  -6   3   2      101.01      108.63      1.75 o
  -5   3   2       10.51        5.54      0.51 o
  -4   3   2      248.02      250.03      1.99 o
  -3   3   2      235.75      232.88      1.63 o
  -2   3   2       33.35       34.58      0.77 o
  -1   3   2     3838.61     3868.15     16.52 o
   0   3   2      656.11      757.23      9.25 o
   1   3   2     5398.47     5341.82     48.04 o
   2   3   2      392.15      400.98      2.72 o
   3   3   2        6.11        7.57      0.50 o
   4   3   2      366.29      361.98      4.01 o
   5   3   2     1079.00     1045.54      8.49 o
   6   3   2       85.16       74.67      2.23 o
   7   3   2      723.87      733.48      6.38 o
  -8   4   2      276.72      284.85      3.96 o
  -7   4   2       24.04       22.72      1.80 o
  -6   4   2      134.36      129.54      1.70 o
  -5   4   2      960.66      954.69      5.54 o
  -4   4   2      142.89      119.50      1.44 o
  -3   4   2     3589.07     3585.65     11.73 o
  -2   4   2     3049.04     2952.86     17.69 o
  -1   4   2     1321.71     1395.56     11.02 o
   0   4   2     2189.09     2224.72      8.49 o
   1   4   2      273.89      307.79      2.02 o
   2   4   2      420.39      473.28      2.59 o
   3   4   2      386.49      480.97      3.76 o
   4   4   2      209.22      180.57      2.36 o
   5   4   2      863.87      863.20      4.21 o
   6   4   2      226.75      223.44      2.72 o
   7   4   2      359.31      372.21      4.71 o
  -8   5   2      109.38       97.26      3.04 o
  -7   5   2       56.32       54.00      2.08 o
  -6   5   2       51.34       63.01      2.28 o
  -5   5   2       73.18       78.31      1.45 o
  -4   5   2      291.80      307.57      2.58 o
  -3   5   2       71.04       83.70      1.39 o
  -2   5   2      173.88      151.60      2.55 o
  -1   5   2     1571.84     1746.49      7.03 o
   0   5   2     2242.95     2220.19     53.93 o
   1   5   2        0.00        0.82      0.74 o
   2   5   2      240.32      372.71      3.08 o
   3   5   2      420.69      404.37      2.42 o
   4   5   2        0.37        0.44      0.46 o
   5   5   2      584.59      565.65      3.54 o
   6   5   2      167.41      160.15      2.31 o
   7   5   2      355.25      363.87      4.33 o
  -7   6   2      230.13      236.89      3.58 o
  -6   6   2      542.64      560.91      4.42 o
  -5   6   2       18.76       11.11      1.22 o
  -4   6   2     1296.98     1279.18      6.24 o
  -3   6   2       26.29       23.55      1.52 o
  -2   6   2      644.51      577.04     20.51 o
  -1   6   2     1927.85     1975.46      7.92 o
   0   6   2      685.44      720.10      7.98 o
   1   6   2     5020.98     5341.42     29.56 o
   2   6   2       92.40       90.13      1.14 o
   3   6   2       90.51       83.69      1.33 o
   4   6   2     2255.07     2249.67      7.56 o
   5   6   2       16.63       14.69      1.20 o
   6   6   2      143.40      149.21      2.29 o
   7   6   2        3.59        3.90      1.68 o
  -7   7   2      575.78      602.08      5.39 o
  -6   7   2      558.75      577.85      4.28 o
  -5   7   2      935.23      959.39      5.08 o
  -4   7   2       85.54       86.04      1.69 o
  -3   7   2      208.32      212.24      2.50 o
  -2   7   2       14.96       12.09      1.12 o
  -1   7   2        9.82       13.27      2.02 o
   0   7   2     1035.52     1016.98      8.18 o
   1   7   2      889.50      923.37      4.85 o
   2   7   2      116.96      118.87      1.47 o
   3   7   2      979.45     1020.46      4.13 o
   4   7   2      224.50      214.43      1.88 o
   5   7   2      254.60      235.64      2.52 o
   6   7   2      310.70      312.53      3.13 o
   7   7   2        6.48        6.13      1.66 o
  -7   8   2       21.62       25.28      2.15 o
  -6   8   2       41.50       46.58      1.86 o
  -5   8   2      146.74      126.63      2.76 o
  -4   8   2       89.78       92.77      1.83 o
  -3   8   2       62.55       62.50      2.07 o
  -2   8   2      655.03      705.28      7.10 o
  -1   8   2       60.20       47.84      0.93 o
   0   8   2       28.93       28.00      0.66 o
   1   8   2     1710.06     1764.37     12.37 o
   2   8   2       43.32       41.81      1.12 o
   3   8   2      737.49      775.62      3.92 o
   4   8   2       79.88       77.56      1.43 o
   5   8   2       77.47       78.45      1.72 o
   6   8   2       13.93       13.20      1.42 o
  -7   9   2     1058.46     1117.58      7.53 o
  -6   9   2       21.41       15.92      1.52 o
  -5   9   2      878.11      877.95      5.66 o
  -4   9   2       31.67       38.00      1.92 o
  -3   9   2        3.24        2.53      1.46 o
  -2   9   2       15.06       13.42      1.21 o
  -1   9   2      470.72      505.74      5.33 o
   0   9   2      411.85      418.85      5.15 o
   1   9   2     2409.80     2308.51     25.95 o
   2   9   2        4.59        4.42      0.64 o
   3   9   2     2666.25     2615.14     12.83 o
   4   9   2      258.52      242.07      2.27 o
   5   9   2     1067.88     1041.58      8.25 o
   6   9   2      150.77      157.69      3.13 o
  -6  10   2       10.11       12.93      1.79 o
  -5  10   2       12.76       13.90      2.30 o
  -4  10   2      764.42      761.25      5.49 o
  -3  10   2      325.38      312.23      5.18 o
  -2  10   2      214.10      231.01      4.22 o
  -1  10   2      360.29      358.37      7.18 o
   0  10   2      274.70      300.93      2.15 o
   1  10   2      740.22      749.53      4.43 o
   2  10   2      318.40      297.19      5.08 o
   3  10   2      343.94      379.73      3.48 o
   4  10   2      543.78      505.11      4.30 o
   5  10   2      117.47      115.54      2.67 o
   6  10   2        5.47        4.77      1.78 o
  -6  11   2       70.44       73.35      3.42 o
  -5  11   2      209.46      218.50      4.61 o
  -4  11   2       17.16       17.57      1.82 o
  -3  11   2      547.53      494.17      5.21 o
  -2  11   2     1104.39     1088.62      8.59 o
  -1  11   2        6.98       12.92      1.11 o
   0  11   2      658.95      618.77      9.70 o
   1  11   2      367.45      348.59      2.74 o
   2  11   2      123.36      131.26      2.15 o
   3  11   2       91.19       74.68      1.74 o
   4  11   2        2.59        1.87      1.38 o
   5  11   2        0.58        1.02      1.56 o
  -5  12   2       55.93       57.09      3.09 o
  -4  12   2      225.41      229.78      3.66 o
  -3  12   2      646.58      606.94      7.31 o
  -2  12   2      836.22      836.71      6.79 o
  -1  12   2     2169.03     2090.91     10.24 o
   0  12   2      230.97      224.88      5.05 o
   1  12   2       60.41       62.12      2.69 o
   2  12   2        8.41        5.53      1.32 o
   3  12   2      116.59      124.80      2.14 o
   4  12   2      106.43      107.60      2.53 o
   5  12   2       92.67       94.83      2.67 o
  -5  13   2        6.65        7.39      2.47 o
  -4  13   2      155.82      152.60      3.83 o
  -3  13   2      135.58      117.82      3.28 o
  -2  13   2      201.95      180.04      3.74 o
  -1  13   2      117.92      108.30      3.09 o
   0  13   2       26.87       25.78      2.89 o
   1  13   2       23.15       21.74      2.29 o
   2  13   2       24.14       26.64      2.39 o
   3  13   2        0.01        0.04      1.83 o
   4  13   2      333.79      324.28      5.63 o
  -4  14   2       90.31       82.28      3.52 o
  -3  14   2      375.70      389.00      5.33 o
  -2  14   2      225.00      210.79      4.09 o
  -1  14   2       14.97       22.93      2.30 o
   0  14   2      266.84      256.65      4.25 o
   1  14   2       52.08       45.92      3.59 o
   2  14   2       89.95       93.24      3.41 o
   3  14   2      112.38      112.41      3.10 o
   4  14   2       30.92       28.59      2.95 o
  -3  15   2      106.96      108.64      3.47 o
  -2  15   2        4.22        4.96      2.15 o
  -1  15   2       57.24       61.03      3.36 o
   0  15   2       24.70       31.82      2.41 o
   1  15   2      261.39      252.13      6.07 o
   2  15   2      293.19      287.21      8.46 o
   3  15   2        7.37        9.10      2.08 o
  -1  16   2       10.35        8.45      3.17 o
   0  16   2       36.84       46.92      3.76 o
   1  16   2        0.45        2.04      2.94 o
  -7   0   3      279.67      296.15      4.94 o
  -5   0   3        3.69        3.26      0.47 o
  -3   0   3     1574.37     1563.54     11.67 o
  -1   0   3     6421.62     6357.64     64.53 o
   1   0   3       90.29       77.05      1.92 o
   3   0   3      108.09       93.82      1.42 o
   5   0   3      313.10      309.40      7.61 o
   7   0   3       65.24       73.96      3.76 o
  -8   1   3      158.96      150.87      3.27 o
  -7   1   3       50.03       59.93      2.09 o
  -6   1   3       94.96       92.24      2.02 o
  -5   1   3     1671.03     1603.64      6.67 o
  -4   1   3      621.05      683.75      3.38 o
  -3   1   3     2925.39     2969.48     11.41 o
  -2   1   3     1370.47     1467.87      7.91 o
  -1   1   3     9465.24     9447.84     44.80 o
   0   1   3        0.02        0.80      1.12 o
   1   1   3      625.64      730.48      5.40 o
   2   1   3      746.08      787.53      6.11 o
   3   1   3       26.19       17.83      1.21 o
   4   1   3      842.00      865.02      5.98 o
   5   1   3      941.25      928.49     10.80 o
   6   1   3      417.05      397.55      5.20 o
   7   1   3      876.61      868.78      6.17 o
  -8   2   3      119.86      114.93      3.13 o
  -7   2   3      232.15      233.79      3.23 o
  -6   2   3      983.84      996.63      5.44 o
  -5   2   3        2.58        2.52      0.39 o
  -4   2   3     1200.21     1224.36      4.66 o
  -3   2   3      424.09      598.27      4.66 o
  -2   2   3       10.15       12.53      0.68 o
  -1   2   3      131.29      120.33      1.88 o
   0   2   3     1489.59     1534.57      8.99 o
   1   2   3      138.53      182.30      2.01 o
   2   2   3      455.07      371.93      2.49 o
   3   2   3      176.59      146.12      1.84 o
   4   2   3     1829.06     1766.92      6.47 o
   5   2   3     1611.92     1557.68     16.35 o
   6   2   3      109.91      113.42      3.30 o
   7   2   3       48.27       44.76      2.50 o
  -8   3   3      159.88      166.71      3.61 o
  -7   3   3       17.52       19.42      1.73 o
  -6   3   3       65.57       43.64      1.42 o
  -5   3   3       37.25       42.07      1.08 o
  -4   3   3      595.89      610.60      2.67 o
  -3   3   3      216.38      197.16      2.29 o
  -2   3   3     2376.55     2452.99     14.41 o
  -1   3   3       29.06       29.10      0.72 o
   0   3   3     3085.90     3018.05     64.35 o
   1   3   3     1214.20     1408.69     10.20 o
   2   3   3       11.37       15.91      0.95 o
   3   3   3      242.10      207.87      3.75 o
   4   3   3        5.47        2.06      0.53 o
   5   3   3       36.09       26.05      1.49 o
   6   3   3      100.27       89.65      2.56 o
   7   3   3        6.81        7.32      2.01 o
  -8   4   3      851.12      920.02      8.15 o
  -7   4   3      500.03      504.86      5.58 o
  -6   4   3       19.54       32.42      1.18 o
  -5   4   3     1200.06     1094.09      5.34 o
  -4   4   3     1377.32     1274.79      5.06 o
  -3   4   3     1682.96     1645.85      5.77 o
  -2   4   3      137.38      161.55      1.42 o
  -1   4   3      175.35      225.70      2.89 o
   0   4   3     1231.27     1519.27      9.50 o
   1   4   3     4490.95     4625.08     46.09 o
   2   4   3     3048.40     2940.55     10.16 o
   3   4   3     2799.74     2784.31     12.46 o
   4   4   3     1864.09     1864.49      6.36 o
   5   4   3        0.63        1.66      1.12 o
   6   4   3       51.25       50.30      2.03 o
   7   4   3       98.91      104.99      3.09 o
  -8   5   3       45.56       47.92      3.70 o
  -7   5   3       81.49       87.01      3.06 o
  -6   5   3      301.38      297.09      2.76 o
  -5   5   3      767.37      722.25      3.85 o
  -4   5   3       69.91       58.25      1.67 o
  -3   5   3       16.34       24.45      1.28 o
  -2   5   3     1801.28     1965.68     13.14 o
  -1   5   3      120.94       87.57      1.47 o
   0   5   3      686.97      696.86      5.40 o
   1   5   3      107.68      110.70      1.82 o
   2   5   3     1905.61     1964.92     10.51 o
   3   5   3        0.91        4.31      0.93 o
   4   5   3        0.37        1.77      1.05 o
   5   5   3      703.30      700.80      7.60 o
   6   5   3      431.68      423.75      3.74 o
   7   5   3      183.46      191.16      3.80 o
  -7   6   3      213.10      187.53      3.29 o
  -6   6   3     1061.48     1051.06      7.75 o
  -5   6   3     1490.94     1428.23      7.58 o
  -4   6   3      474.79      444.42      6.62 o
  -3   6   3     1043.31     1000.76      4.81 o
  -2   6   3       39.80       45.78      0.94 o
  -1   6   3      216.19      258.54      2.60 o
   0   6   3     1395.05     1550.15      8.37 o
   1   6   3     1713.45     1692.04     15.29 o
   2   6   3     1069.05     1058.26      4.82 o
   3   6   3     1632.91     1545.81      4.78 o
   4   6   3      285.33      289.50      2.64 o
   5   6   3      884.13      844.44      5.64 o
   6   6   3      214.73      216.43      2.89 o
   7   6   3       33.21       35.81      2.13 o
  -7   7   3      101.27       99.05      3.11 o
  -6   7   3       79.01       70.79      2.24 o
  -5   7   3      160.37      160.26      2.78 o
  -4   7   3     1141.64     1134.10      5.70 o
  -3   7   3        3.21        2.40      1.08 o
  -2   7   3      939.69      964.16      6.38 o
  -1   7   3      328.04      323.08      3.23 o
   0   7   3      686.89      705.60      4.86 o
   1   7   3      177.30      170.47      1.88 o
   2   7   3       36.46       26.74      1.00 o
   3   7   3       92.95       98.42      1.50 o
   4   7   3       16.38       22.64      0.92 o
   5   7   3       25.79       29.95      1.51 o
   6   7   3      240.71      246.24      3.11 o
  -7   8   3       17.29       20.46      2.25 o
  -6   8   3      208.19      206.97      3.25 o
  -5   8   3        6.05        5.52      1.95 o
  -4   8   3      162.89      176.87      2.60 o
  -3   8   3       77.28       69.15      1.72 o
  -2   8   3      257.85      242.35      5.23 o
  -1   8   3      170.58      168.96      2.99 o
   0   8   3      628.87      711.49     10.45 o
   1   8   3       50.68       45.35      1.23 o
   2   8   3       37.58       45.74      1.26 o
   3   8   3       18.83       20.67      1.17 o
   4   8   3        9.75        8.24      0.84 o
   5   8   3        3.72        3.00      1.18 o
   6   8   3      213.80      221.42      3.04 o
  -7   9   3        2.43        2.18      2.01 o
  -6   9   3       75.50       60.33      2.52 o
  -5   9   3       25.09       25.98      2.29 o
  -4   9   3     1220.42     1198.14      6.31 o
  -3   9   3      463.99      434.40      5.38 o
  -2   9   3     4139.65     4129.35     39.04 o
  -1   9   3        0.60        0.36      0.51 o
   0   9   3     5087.15     5078.59     20.33 o
   1   9   3       57.40       51.87      1.24 o
   2   9   3        6.56        6.80      0.82 o
   3   9   3      138.99      138.28      1.95 o
   4   9   3      431.10      418.62      3.39 o
   5   9   3        2.40        3.70      1.31 o
   6   9   3      602.21      638.72      5.42 o
  -6  10   3      113.48      125.19      3.22 o
  -5  10   3      160.35      156.88      3.72 o
  -4  10   3      116.58       89.39      2.22 o
  -3  10   3       21.75       18.10      2.27 o
  -2  10   3      130.41      124.71      3.44 o
  -1  10   3       27.42       26.11      1.03 o
   0  10   3       39.47       32.93      1.44 o
   1  10   3      509.16      528.77      2.64 o
   2  10   3        4.91        3.30      0.72 o
   3  10   3       41.66       46.84      1.25 o
   4  10   3      242.94      249.81      3.21 o
   5  10   3       84.30       91.54      2.52 o
  -6  11   3       14.80       13.48      2.03 o
  -5  11   3       85.96       77.90      3.44 o
  -4  11   3      217.49      220.64      3.90 o
  -3  11   3        3.91        4.07      2.07 o
  -2  11   3      693.67      668.53      7.10 o
  -1  11   3        3.48        2.65      2.02 o
   0  11   3        6.74        7.05      1.01 o
   1  11   3       29.63       31.90      1.78 o
   2  11   3      128.80      131.47      3.12 o
   3  11   3      231.59      217.77      2.57 o
   4  11   3       69.63       54.01      2.41 o
   5  11   3      420.86      429.15      4.54 o
  -5  12   3     1341.28     1366.92      8.61 o
  -4  12   3      258.69      262.42      3.56 o
  -3  12   3      712.64      684.19      7.60 o
  -2  12   3        1.98        2.87      2.12 o
  -1  12   3      400.29      367.54      5.63 o
   0  12   3      493.61      482.90      6.81 o
   1  12   3      741.34      740.04      8.55 o
   2  12   3      502.73      489.46      4.08 o
   3  12   3     1182.22     1204.41     10.44 o
   4  12   3      412.28      406.00      4.92 o
   5  12   3       89.88       83.53      3.02 o
  -5  13   3       96.51      113.08      4.06 o
  -4  13   3       11.35       11.23      1.95 o
  -3  13   3       12.23       15.30      2.15 o
  -2  13   3       93.52       90.73      3.54 o
  -1  13   3        9.36       15.11      2.42 o
   0  13   3      161.49      141.77      6.92 o
   1  13   3       29.07       38.06      2.47 o
   2  13   3       16.26       19.88      2.09 o
   3  13   3        0.05       -0.45      1.82 o
   4  13   3      297.99      319.57      8.61 o
  -4  14   3       40.86       36.51      2.41 o
  -3  14   3       43.80       44.74      2.74 o
  -2  14   3      237.22      241.63      4.45 o
  -1  14   3        1.94        2.29      2.04 o
   0  14   3        1.23        3.10      2.52 o
   1  14   3        7.19        4.95      2.35 o
   2  14   3      412.79      393.17      5.00 o
   3  14   3       59.07       58.04      2.64 o
  -3  15   3      475.70      495.30      6.40 o
  -2  15   3      121.16      117.16      5.67 o
  -1  15   3      485.00      488.09      6.10 o
   0  15   3       53.13       56.65      2.81 o
   1  15   3      434.87      421.88      7.60 o
   2  15   3       37.01       36.48      2.50 o
  -1  16   3       47.24       49.10      4.03 o
   0  16   3       12.24       15.55      3.48 o
  -8   0   4      119.09      104.39      4.35 o
  -6   0   4      624.51      626.43      7.50 o
  -4   0   4     2090.80     2252.34     11.68 o
  -2   0   4      847.53      847.53      4.00 o
   0   0   4      327.03      432.76      4.98 o
   2   0   4     1008.76     1127.53      5.64 o
   4   0   4      934.14      891.64     19.62 o
   6   0   4       50.74       50.52      3.23 o
  -8   1   4       23.04       24.71      2.39 o
  -7   1   4      105.39       92.51      2.89 o
  -6   1   4      614.90      628.53      4.79 o
  -5   1   4       45.34       44.15      1.42 o
  -4   1   4     1325.39     1295.59      4.61 o
  -3   1   4      389.16      390.23      2.46 o
  -2   1   4      799.13      878.58      2.48 o
  -1   1   4      139.29      145.62      6.40 o
   0   1   4     1887.64     1885.35      7.05 o
   1   1   4      440.03      485.53      3.49 o
   2   1   4      819.96      860.35      4.48 o
   3   1   4      196.57      217.22      2.15 o
   4   1   4     1911.61     1896.61     15.97 o
   5   1   4      326.94      328.58      6.93 o
   6   1   4      227.58      236.76      4.42 o
   7   1   4      122.17      116.14      3.12 o
  -8   2   4      156.05      166.76      3.82 o
  -7   2   4      151.42      161.24      3.04 o
  -6   2   4       76.55       97.93      2.03 o
  -5   2   4      474.19      430.44      3.44 o
  -4   2   4       26.88       43.85      0.92 o
  -3   2   4      406.80      409.14      2.14 o
  -2   2   4     1255.08     1197.21      4.41 o
  -1   2   4     1329.30     1326.28     26.40 o
   0   2   4     5443.65     5488.30     54.29 o
   1   2   4     1932.66     1802.54     14.53 o
   2   2   4     1082.78     1114.74      4.76 o
   3   2   4      719.68      731.42      4.41 o
   4   2   4      227.93      249.04      2.99 o
   5   2   4      357.93      342.02      3.60 o
   6   2   4       90.56       85.09      3.84 o
   7   2   4       78.10       82.04      2.94 o
  -8   3   4      427.16      463.97      6.10 o
  -7   3   4       76.52       68.21      2.65 o
  -6   3   4     1050.21     1037.22      6.50 o
  -5   3   4      583.51      561.14      6.66 o
  -4   3   4       84.18       93.00      2.75 o
  -3   3   4      130.32       82.16      1.96 o
  -2   3   4        0.55        0.95      0.66 o
  -1   3   4     5125.46     5170.37     48.99 o
   0   3   4       19.47       10.73      0.77 o
   1   3   4       85.56       75.90      1.61 o
   2   3   4     2952.24     3238.83      9.74 o
   3   3   4       58.42       55.52      1.47 o
   4   3   4      466.67      452.89      4.52 o
   5   3   4      312.02      306.06      3.58 o
   6   3   4      464.22      434.48      5.74 o
   7   3   4        6.46        6.16      2.01 o
  -8   4   4      109.80      109.48      4.18 o
  -7   4   4      183.55      163.46      3.47 o
  -6   4   4        5.97        7.40      1.37 o
  -5   4   4      488.67      437.49      3.53 o
  -4   4   4      544.28      572.09      2.79 o
  -3   4   4     1245.54     1206.08      4.47 o
  -2   4   4       36.58       79.61      1.30 o
  -1   4   4     4332.96     4323.30     15.74 o
   0   4   4     1122.32     1026.36     29.16 o
   1   4   4     8209.26     8434.25     55.05 o
   2   4   4        5.24       23.02      1.14 o
   3   4   4       19.72       15.05      1.20 o
   4   4   4       49.09       56.06      1.70 o
   5   4   4      144.97      136.32      2.57 o
   6   4   4      333.46      318.81      7.33 o
   7   4   4      457.40      458.05      5.54 o
  -8   5   4      115.01      122.76      4.39 o
  -7   5   4      238.41      231.90      4.78 o
  -6   5   4        0.01        0.97      1.31 o
  -5   5   4      712.26      710.36      4.83 o
  -4   5   4      362.68      335.28      2.85 o
  -3   5   4        6.91        7.30      0.99 o
  -2   5   4      963.34     1007.16      4.51 o
  -1   5   4      173.20      207.01      3.17 o
   0   5   4     2183.76     2384.58     10.27 o
   1   5   4      310.71      343.15      4.00 o
   2   5   4      608.05      652.84      3.63 o
   3   5   4      348.60      377.87      3.27 o
   4   5   4      598.78      596.55      3.77 o
   5   5   4       19.80       19.18      1.48 o
   6   5   4       11.05        8.57      1.62 o
   7   5   4       47.64       40.91      2.44 o
  -7   6   4      273.95      262.10      5.13 o
  -6   6   4      284.83      280.58      3.63 o
  -5   6   4      545.47      543.95      6.73 o
  -4   6   4        3.67        6.24      1.29 o
  -3   6   4      288.07      266.69      2.95 o
  -2   6   4     4512.93     4486.23     12.40 o
  -1   6   4       17.05       43.23      2.03 o
   0   6   4     2774.96     2652.07     27.55 o
   1   6   4      459.11      594.87      9.06 o
   2   6   4     2420.58     2427.29     10.74 o
   3   6   4        8.45        8.80      1.03 o
   4   6   4      195.38      200.24      3.15 o
   5   6   4       23.44       24.70      1.49 o
   6   6   4       58.09       58.80      1.94 o
  -7   7   4      633.19      630.72      9.36 o
  -6   7   4       10.83       11.82      1.67 o
  -5   7   4      317.14      303.56      3.64 o
  -4   7   4      349.08      347.71      5.97 o
  -3   7   4      564.24      577.41      3.96 o
  -2   7   4     1631.10     1570.61      9.66 o
  -1   7   4      195.04      230.74      3.80 o
   0   7   4       95.00       89.92      2.93 o
   1   7   4     1114.72     1091.06      6.01 o
   2   7   4        2.19        1.42      0.74 o
   3   7   4     2146.58     2107.48      7.47 o
   4   7   4       79.39       74.43      1.72 o
   5   7   4     1071.64     1080.88      6.23 o
   6   7   4       67.82       71.86      2.10 o
  -7   8   4       86.55       92.81      3.59 o
  -6   8   4       71.80       68.62      2.34 o
  -5   8   4      447.23      470.58      4.50 o
  -4   8   4      197.63      200.28      2.89 o
  -3   8   4      162.68      166.34      3.87 o
  -2   8   4      123.45      143.08      2.55 o
  -1   8   4      372.00      373.50      8.26 o
   0   8   4        0.44        3.49      1.30 o
   1   8   4      771.76      798.80      5.64 o
   2   8   4      536.35      519.29      3.52 o
   3   8   4       21.75       29.54      1.22 o
   4   8   4      133.15      125.22      2.06 o
   5   8   4       19.65       18.62      1.49 o
   6   8   4      247.16      263.95      3.35 o
  -7   9   4      513.92      546.56      7.18 o
  -6   9   4       20.00       14.66      1.81 o
  -5   9   4      883.15      912.44      9.34 o
  -4   9   4      361.62      344.98      3.65 o
  -3   9   4      878.22      884.39      5.65 o
  -2   9   4       49.87       44.36      1.29 o
  -1   9   4       17.78       17.34      2.50 o
   0   9   4       21.31       18.75      1.52 o
   1   9   4       94.90       96.90      2.45 o
   2   9   4        2.86        2.24      1.00 o
   3   9   4      383.88      391.58      3.51 o
   4   9   4        5.97        3.70      1.30 o
   5   9   4      613.03      650.05      5.20 o
   6   9   4        1.49        3.17      1.95 o
  -6  10   4        9.03        7.16      1.77 o
  -5  10   4      367.83      398.81      5.35 o
  -4  10   4      157.63      137.76      2.78 o
  -3  10   4      642.98      626.57      5.45 o
  -2  10   4       60.26       59.48      1.51 o
  -1  10   4      284.97      278.60      3.10 o
   0  10   4      800.03      785.87      5.46 o
   1  10   4      286.16      276.94      2.75 o
   2  10   4      569.86      538.54      4.58 o
   3  10   4        0.28        0.27      1.08 o
   4  10   4        0.00        1.07      1.69 o
   5  10   4        6.71        3.64      2.02 o
  -6  11   4        2.51        0.92      2.28 o
  -5  11   4      500.44      493.86      7.84 o
  -4  11   4      312.67      304.38      3.69 o
  -3  11   4       50.79       47.23      2.92 o
  -2  11   4      327.58      336.51      9.41 o
  -1  11   4       58.40       63.11      5.68 o
   0  11   4      233.90      239.71      3.24 o
   1  11   4      649.25      657.39      7.10 o
   2  11   4      128.92      135.33      3.54 o
   3  11   4      363.15      393.31      4.48 o
   4  11   4       41.02       45.25      2.59 o
   5  11   4      508.43      513.35      7.35 o
  -5  12   4       39.38       41.84      6.40 o
  -4  12   4      876.31      846.25      8.05 o
  -3  12   4       29.51       26.29      2.74 o
  -2  12   4      388.30      371.45      5.96 o
  -1  12   4       95.57       98.79      2.95 o
   0  12   4      379.44      398.55      6.52 o
   1  12   4      791.00      776.59      8.91 o
   2  12   4       86.24       79.98      2.38 o
   3  12   4      127.87      146.13      2.72 o
   4  12   4      218.92      222.60      4.01 o
  -5  13   4        0.78        1.39      2.67 o
  -4  13   4       45.47       47.37      3.68 o
  -3  13   4       33.36       28.97      2.80 o
  -2  13   4      131.22      123.19      4.14 o
  -1  13   4       69.31       68.08      3.47 o
   0  13   4        1.65       -1.45      2.83 o
   1  13   4       33.84       29.32      4.94 o
   2  13   4       86.55       90.72      2.74 o
   3  13   4        5.89        5.26      1.90 o
   4  13   4       48.25       51.31      3.33 o
  -4  14   4        7.53       13.89      2.21 o
  -3  14   4       32.40       30.88      3.08 o
  -2  14   4      392.56      412.66      6.73 o
  -1  14   4     1644.10     1724.06     18.09 o
   0  14   4       99.91       88.05      4.23 o
   1  14   4      342.92      363.53      5.69 o
   2  14   4      175.15      179.89      3.65 o
   3  14   4       27.76       32.91      3.07 o
  -3  15   4      442.76      446.32      7.64 o
  -2  15   4       55.32       48.64      2.90 o
  -1  15   4      184.78      192.87      4.45 o
   0  15   4       43.29       40.15      3.79 o
   1  15   4       93.94       88.07      3.59 o
   2  15   4      323.62      354.92      5.02 o
  -7   0   5      556.69      570.71      7.91 o
  -5   0   5      548.76      513.28      5.19 o
  -3   0   5     4095.08     4361.32     22.03 o
  -1   0   5     4198.27     4322.49     44.65 o
   1   0   5     2679.98     2619.21     12.45 o
   3   0   5      282.12      249.84      3.84 o
   5   0   5      548.24      512.06     10.51 o
   7   0   5       11.34       16.49      2.87 o
  -8   1   5        2.54        2.07      2.33 o
  -7   1   5      449.61      459.06     10.48 o
  -6   1   5       81.67       93.00      2.17 o
  -5   1   5       22.83       30.25      1.50 o
  -4   1   5      888.02      878.01      6.34 o
  -3   1   5      652.35      609.69      2.94 o
  -2   1   5       21.23       29.55      0.95 o
  -1   1   5      797.46      723.06      7.98 o
   0   1   5      634.68      669.58      8.50 o
   1   1   5     1410.04     1488.98     18.98 o
   2   1   5      928.78      932.45      7.31 o
   3   1   5      895.38      866.00      7.76 o
   4   1   5       19.38       15.34      1.26 o
   5   1   5       78.98       70.55      2.91 o
   6   1   5      191.19      192.13      4.34 o
   7   1   5       80.50       84.85      2.99 o
  -8   2   5       79.18       70.81      3.31 o
  -7   2   5      351.27      355.91      4.67 o
  -6   2   5       30.13       26.32      1.67 o
  -5   2   5      398.72      400.02      3.45 o
  -4   2   5     1780.57     1779.63      8.99 o
  -3   2   5     1253.99     1293.82      4.66 o
  -2   2   5      296.27      244.37      1.51 o
  -1   2   5       47.92       73.19      2.76 o
   0   2   5     1154.87     1179.72      8.18 o
   1   2   5     1493.30     1579.60     13.30 o
   2   2   5      372.92      393.26      2.70 o
   3   2   5      748.35      725.17      4.75 o
   4   2   5      272.59      258.18      4.75 o
   5   2   5       38.93       36.37      3.07 o
   6   2   5      509.59      513.86      6.50 o
   7   2   5       18.30       17.35      2.65 o
  -8   3   5      298.86      319.80      4.96 o
  -7   3   5       96.47      102.51      2.47 o
  -6   3   5      508.22      543.05      4.30 o
  -5   3   5     1038.73      943.71      5.08 o
  -4   3   5     1736.83     1696.87      6.06 o
  -3   3   5      498.47      461.38      5.36 o
  -2   3   5     1663.64     1753.13      9.90 o
  -1   3   5     3597.25     3802.48     62.97 o
   0   3   5       19.09       19.56      0.67 o
   1   3   5      157.70      159.39      2.14 o
   2   3   5       25.66       13.05      1.05 o
   3   3   5      272.25      256.27      3.68 o
   4   3   5     1656.14     1610.93     13.97 o
   5   3   5      499.32      453.86      4.57 o
   6   3   5       51.13       56.10      3.00 o
  -8   4   5      115.55      122.75      3.89 o
  -7   4   5        0.81        0.67      1.50 o
  -6   4   5      157.23      145.61      3.81 o
  -5   4   5        5.17        4.20      1.29 o
  -4   4   5      441.41      427.34      3.28 o
  -3   4   5      208.87      182.06      2.14 o
  -2   4   5        7.68        2.36      0.85 o
  -1   4   5      296.14      299.06      3.95 o
   0   4   5       35.02       79.73      2.22 o
   1   4   5       18.70       12.90      1.18 o
   2   4   5       53.12       49.46      1.42 o
   3   4   5      329.93      300.97      3.03 o
   4   4   5      416.25      405.84      4.15 o
   5   4   5     2351.12     2319.81     16.47 o
   6   4   5      279.23      275.78      4.23 o
  -7   5   5      348.56      334.45      4.88 o
  -6   5   5       94.10       85.75      2.16 o
  -5   5   5     1294.86     1242.85      6.41 o
  -4   5   5      848.53      812.78      4.58 o
  -3   5   5     1540.33     1465.10      7.61 o
  -2   5   5     1802.83     1807.08      7.86 o
  -1   5   5        0.36        3.02      0.44 o
   0   5   5       10.87       16.82      1.07 o
   1   5   5      166.27      146.04      2.31 o
   2   5   5       15.27       19.56      1.20 o
   3   5   5      167.89      162.88      2.36 o
   4   5   5        2.26        2.54      1.31 o
   5   5   5       37.21       43.97      1.78 o
   6   5   5       59.32       51.66      2.42 o
  -7   6   5        0.32       -0.11      2.20 o
  -6   6   5       22.65        9.91      1.67 o
  -5   6   5        4.97        3.17      1.21 o
  -4   6   5      117.18      103.57      1.87 o
  -3   6   5      483.68      466.19      2.85 o
  -2   6   5      237.08      260.80      2.03 o
  -1   6   5     1700.22     1617.53      9.11 o
   0   6   5      103.07      136.45      1.43 o
   1   6   5      204.23      194.54      2.38 o
   2   6   5      305.97      284.29      2.75 o
   3   6   5      357.06      342.80      3.26 o
   4   6   5      466.39      462.45      3.54 o
   5   6   5      206.27      214.56      2.82 o
   6   6   5      236.04      236.15      3.62 o
  -7   7   5      250.69      266.82      5.19 o
  -6   7   5       96.40       84.51      2.56 o
  -5   7   5      235.56      201.12      3.15 o
  -4   7   5       22.83       12.28      1.66 o
  -3   7   5      298.93      297.15      3.01 o
  -2   7   5      655.05      624.87      5.80 o
  -1   7   5        1.28        1.05      1.80 o
   0   7   5     1502.45     1482.74      9.63 o
   1   7   5        0.34        0.44      1.17 o
   2   7   5      133.95      148.54      1.75 o
   3   7   5      703.79      671.96      3.82 o
   4   7   5       18.77       13.60      1.28 o
   5   7   5      110.90      107.84      2.23 o
   6   7   5       50.66       58.27      2.03 o
  -7   8   5       99.13      106.63      3.91 o
  -6   8   5      661.92      688.15      9.73 o
  -5   8   5       27.42       27.65      1.88 o
  -4   8   5        0.06        1.39      1.54 o
  -3   8   5       28.75       23.37      1.47 o
  -2   8   5      905.89      935.80      9.75 o
  -1   8   5       43.37       44.49      2.51 o
   0   8   5     2111.48     2173.43     25.27 o
   1   8   5       46.37       45.46      1.68 o
   2   8   5     1668.43     1547.32      7.13 o
   3   8   5      519.70      568.33      4.71 o
   4   8   5       28.75       30.23      1.41 o
   5   8   5       14.83       15.89      1.78 o
  -6   9   5      168.86      173.93      3.34 o
  -5   9   5       46.33       42.08      2.06 o
  -4   9   5       49.35       44.64      2.38 o
  -3   9   5       40.79       41.11      1.69 o
  -2   9   5       65.04       59.09      2.70 o
  -1   9   5      156.81      161.67      3.88 o
   0   9   5      901.51      858.39      7.42 o
   1   9   5        0.81        0.27      1.27 o
   2   9   5     2026.12     2146.51      7.44 o
   3   9   5       17.25       12.99      1.40 o
   4   9   5      427.56      424.68      4.77 o
   5   9   5        6.04        5.44      1.63 o
  -6  10   5      185.61      188.28      3.55 o
  -5  10   5       40.45       43.52      2.55 o
  -4  10   5       75.08       67.69      2.05 o
  -3  10   5      221.60      199.90      2.90 o
  -2  10   5      163.43      183.35      3.46 o
  -1  10   5       12.47       12.84      2.36 o
   0  10   5      333.25      345.11      4.07 o
   1  10   5      444.12      390.40      3.87 o
   2  10   5      309.59      306.02      3.07 o
   3  10   5      255.78      247.36      4.93 o
   4  10   5      517.08      520.10      7.94 o
   5  10   5      207.09      193.31      3.90 o
  -6  11   5      156.83      169.63      4.15 o
  -5  11   5      261.28      245.58      6.25 o
  -4  11   5      613.89      583.27      8.17 o
  -3  11   5       16.38       22.93      2.70 o
  -2  11   5      318.33      317.43      4.47 o
  -1  11   5       57.30       60.09      3.15 o
   0  11   5      159.35      159.55      3.17 o
   1  11   5        8.23        8.61      1.46 o
   2  11   5       25.86       23.77      1.80 o
   3  11   5      174.06      162.33      3.24 o
   4  11   5       14.71       16.43      2.13 o
  -5  12   5       15.45       17.13      3.43 o
  -4  12   5      171.20      146.29      5.02 o
  -3  12   5       75.00       82.16      3.70 o
  -2  12   5      371.23      398.58      6.32 o
  -1  12   5      811.30      799.04      8.85 o
   0  12   5        2.34        1.71      2.42 o
   1  12   5      234.13      221.84      4.17 o
   2  12   5       37.64       37.94      2.04 o
   3  12   5       33.21       31.60      2.13 o
   4  12   5      416.29      425.90      5.30 o
  -4  13   5      576.16      550.90     12.80 o
  -3  13   5      651.41      611.82     25.89 o
  -2  13   5      503.01      518.38      8.98 o
  -1  13   5       92.65       87.74      3.26 o
   0  13   5        1.76        1.05      2.93 o
   1  13   5       12.40       11.31      3.06 o
   2  13   5      130.88      131.73      3.74 o
   3  13   5       29.32       23.33      2.71 o
  -3  14   5        8.26       13.54      2.76 o
  -2  14   5       67.93       77.25      3.95 o
  -1  14   5      315.49      342.10      6.40 o
   0  14   5        8.42        5.26      3.06 o
   1  14   5       97.78       99.58      4.79 o
   2  14   5       91.43       89.52      3.61 o
  -2  15   5       42.03       33.15      3.27 o
  -1  15   5      164.28      176.37      5.09 o
   0  15   5        1.39        2.29      2.83 o
   1  15   5      613.90      689.57      7.68 o
  -8   0   6       14.53       20.84      4.67 o
  -6   0   6     1419.59     1363.70     15.65 o
  -4   0   6     2953.47     2844.99     15.86 o
  -2   0   6     3124.60     2917.74     31.21 o
   0   0   6     3455.40     3381.09     16.23 o
   2   0   6        8.27       15.99      1.85 o
   4   0   6      186.49      175.54      6.42 o
   6   0   6     1002.08     1026.97     15.35 o
  -8   1   6        0.00       -0.67      2.72 o
  -7   1   6      363.32      384.97      8.20 o
  -6   1   6      407.89      396.08      5.08 o
  -5   1   6       91.58       92.88      1.98 o
  -4   1   6      122.89      132.47      2.08 o
  -3   1   6        2.49        1.48      0.65 o
  -2   1   6        1.16        3.51      0.70 o
  -1   1   6        0.42        0.85      1.92 o
   0   1   6       11.18       19.98      1.10 o
   1   1   6       61.68       51.75      1.87 o
   2   1   6       91.24       91.94      1.86 o
   3   1   6       40.85       52.07      2.14 o
   4   1   6      644.84      620.99      8.50 o
   5   1   6      253.23      256.15      6.63 o
   6   1   6      391.18      390.86      6.06 o
  -8   2   6       87.26       87.42      4.30 o
  -7   2   6       22.28       23.84      2.04 o
  -6   2   6        0.07        0.31      1.57 o
  -5   2   6      136.23      129.03      2.62 o
  -4   2   6     1083.47     1155.17     10.02 o
  -3   2   6        2.07        1.82      0.69 o
  -2   2   6      180.81      168.62      1.49 o
  -1   2   6      777.88      818.33      5.93 o
   0   2   6        2.30        1.28      1.19 o
   1   2   6       28.82       32.61      1.71 o
   2   2   6       16.43       12.84      1.21 o
   3   2   6      274.78      262.66      3.05 o
   4   2   6      335.82      338.18      3.48 o
   5   2   6      156.75      155.99      5.35 o
   6   2   6      412.72      425.36      6.28 o
  -8   3   6       59.97       60.69      2.90 o
  -7   3   6      852.68      819.59      5.74 o
  -6   3   6       54.57       47.68      1.89 o
  -5   3   6     1989.42     1888.80      8.12 o
  -4   3   6      248.50      256.88      3.02 o
  -3   3   6      317.04      332.71      2.38 o
  -2   3   6      206.70      218.46      1.73 o
  -1   3   6     1166.52     1107.24      5.79 o
   0   3   6     1850.38     1843.21      8.30 o
   1   3   6     1961.81     1859.66      9.18 o
   2   3   6       82.82       77.09      2.24 o
   3   3   6     2603.60     2562.43     16.51 o
   4   3   6        0.32        0.99      1.33 o
   5   3   6        2.19        2.95      2.23 o
   6   3   6        0.70       -0.51      2.19 o
  -7   4   6       58.40       49.36      2.09 o
  -6   4   6      102.34      100.58      2.29 o
  -5   4   6      319.03      313.13      3.60 o
  -4   4   6       78.31       81.33      2.03 o
  -3   4   6      304.68      293.23      2.36 o
  -2   4   6     1368.18     1490.80     15.44 o
  -1   4   6      308.24      353.37      4.24 o
   0   4   6     1615.36     1576.30      5.16 o
   1   4   6      493.70      425.88      5.82 o
   2   4   6      531.12      515.54      4.12 o
   3   4   6      240.98      215.28      4.17 o
   4   4   6      173.67      157.29      2.95 o
   5   4   6      161.09      171.32      3.25 o
   6   4   6       11.11       10.85      2.45 o
  -7   5   6      291.12      298.71      4.07 o
  -6   5   6      478.91      450.37      4.26 o
  -5   5   6       59.66       51.28      1.73 o
  -4   5   6       67.44       72.36      1.92 o
  -3   5   6       27.98       39.84      1.24 o
  -2   5   6      365.78      339.00      3.13 o
  -1   5   6     1022.99     1007.58      9.67 o
   0   5   6     1196.21     1131.09      9.37 o
   1   5   6      348.04      301.73      3.18 o
   2   5   6     2084.61     2042.31     12.18 o
   3   5   6      371.73      346.66      3.35 o
   4   5   6      714.14      685.66      4.91 o
   5   5   6        0.52        2.33      1.80 o
   6   5   6        5.48        3.55      1.89 o
  -7   6   6       40.27       44.19      2.36 o
  -6   6   6       91.47       98.64      2.33 o
  -5   6   6      266.25      277.45      3.06 o
  -4   6   6      968.10      925.74      5.64 o
  -3   6   6     3342.89     3325.67      8.44 o
  -2   6   6     1438.59     1449.56     10.79 o
  -1   6   6      822.92      858.59      8.01 o
   0   6   6       46.36       48.92      2.82 o
   1   6   6      723.49      712.86      4.39 o
   2   6   6       48.08       49.98      2.02 o
   3   6   6        3.81        2.38      1.30 o
   4   6   6      128.87      133.51      2.58 o
   5   6   6      196.16      197.78      2.85 o
   6   6   6       10.62       12.18      1.99 o
  -7   7   6        0.28        1.27      2.15 o
  -6   7   6      255.37      256.17      3.82 o
  -5   7   6        1.93        2.98      1.51 o
  -4   7   6      494.19      479.68      5.97 o
  -3   7   6        6.54        4.79      1.58 o
  -2   7   6       39.53       38.74      2.01 o
  -1   7   6       18.17       13.49      2.10 o
   0   7   6     1872.92     1896.58     11.33 o
   1   7   6       11.03        8.51      0.65 o
   2   7   6      514.12      539.21      3.18 o
   3   7   6       46.78       43.95      1.57 o
   4   7   6        5.48        5.59      1.21 o
   5   7   6      642.57      661.87      5.42 o
  -7   8   6      124.50      111.65      3.91 o
  -6   8   6        3.11        2.32      1.76 o
  -5   8   6      328.63      361.12      4.17 o
  -4   8   6       40.29       36.78      3.17 o
  -3   8   6      307.92      316.58      3.97 o
  -2   8   6       48.22       56.35      2.22 o
  -1   8   6     2307.20     2302.72     30.14 o
   0   8   6       14.73       13.93      2.39 o
   1   8   6       66.92       58.16      1.82 o
   2   8   6       27.11       26.47      1.52 o
   3   8   6      277.27      262.73      3.66 o
   4   8   6        0.15        3.60      1.48 o
   5   8   6      536.28      553.64      5.10 o
  -6   9   6        4.08        3.95      1.79 o
  -5   9   6        8.29        5.72      1.66 o
  -4   9   6       11.16       16.32      2.70 o
  -3   9   6      405.67      389.01      6.02 o
  -2   9   6      608.94      587.49      5.52 o
  -1   9   6       78.19       89.38      3.43 o
   0   9   6     1289.61     1278.65     14.73 o
   1   9   6      421.76      385.89      4.62 o
   2   9   6        1.51        3.15      1.28 o
   3   9   6      197.63      237.22      3.79 o
   4   9   6       18.44       21.17      1.78 o
   5   9   6       15.25       17.35      1.87 o
  -6  10   6        0.00        0.38      2.22 o
  -5  10   6      493.09      510.28     10.78 o
  -4  10   6       16.65       20.07      2.18 o
  -3  10   6      829.91      815.20      8.55 o
  -2  10   6       13.42       18.21      2.64 o
  -1  10   6      370.24      357.87      5.88 o
   0  10   6       31.39       33.12      2.00 o
   1  10   6      665.87      640.75      7.37 o
   2  10   6       39.72       25.50      1.54 o
   3  10   6       60.04       66.61      2.03 o
   4  10   6      339.28      317.21      4.51 o
  -5  11   6        0.17        1.51      2.94 o
  -4  11   6      174.65      157.97      3.89 o
  -3  11   6      119.24      119.94      4.10 o
  -2  11   6       30.55       28.95      2.29 o
  -1  11   6      108.33      110.26      2.69 o
   0  11   6      249.88      254.96      3.93 o
   1  11   6       25.37       27.58      1.74 o
   2  11   6      498.19      515.33      4.98 o
   3  11   6      246.12      232.78      3.82 o
   4  11   6      227.97      241.81      4.22 o
  -5  12   6       25.69       22.69      3.31 o
  -4  12   6       77.94       60.76      3.01 o
  -3  12   6       34.98       39.06      5.50 o
  -2  12   6        8.08        8.41      2.03 o
  -1  12   6      303.68      345.60      6.41 o
   0  12   6       19.92        8.35      2.51 o
   1  12   6       32.48       37.89      2.44 o
   2  12   6       83.32       72.39      2.44 o
   3  12   6       12.93        9.23      1.91 o
  -4  13   6       19.66       20.81      2.61 o
  -3  13   6       51.01       49.99      3.51 o
  -2  13   6        6.48        6.01      2.77 o
  -1  13   6      285.25      309.00      5.06 o
   0  13   6      157.82      144.37      5.98 o
   1  13   6      641.98      659.53     13.01 o
   2  13   6      904.40      965.30      8.60 o
  -3  14   6      257.88      277.48      6.24 o
  -2  14   6       68.52       61.58      3.82 o
  -1  14   6       54.64       53.55      3.00 o
   0  14   6      185.42      202.60      5.78 o
   1  14   6       31.04       31.93      2.81 o
  -7   0   7     1374.29     1538.48     18.45 o
  -5   0   7       83.00       97.71      2.65 o
  -3   0   7      720.16      718.11      5.42 o
  -1   0   7      228.01      240.43      3.40 o
   1   0   7      319.52      319.50      5.59 o
   3   0   7     3268.89     3136.61     43.93 o
   5   0   7      508.54      525.78     11.75 o
  -7   1   7      374.94      395.05     11.64 o
  -6   1   7      181.35      200.20      3.35 o
  -5   1   7      997.88      988.68      6.11 o
  -4   1   7       67.72       75.02      1.81 o
  -3   1   7       16.92       10.81      0.85 o
  -2   1   7       39.04       40.00      1.17 o
  -1   1   7       55.25       50.27      2.27 o
   0   1   7      140.98      139.01      3.04 o
   1   1   7       31.11       32.27      2.07 o
   2   1   7      487.09      519.46      4.79 o
   3   1   7      162.75      147.47      2.95 o
   4   1   7     1434.92     1382.00     11.84 o
   5   1   7       77.05       63.94      3.15 o
   6   1   7      608.65      668.61      8.05 o
  -7   2   7      139.28      129.42      3.11 o
  -6   2   7      424.84      420.09      4.51 o
  -5   2   7      486.81      484.89      8.36 o
  -4   2   7     1696.04     1661.20      6.43 o
  -3   2   7        0.91        1.83      0.80 o
  -2   2   7      212.35      219.99      2.52 o
  -1   2   7       92.71       89.45      2.18 o
   0   2   7     1011.37     1025.79      5.97 o
   1   2   7     2311.03     2355.26     15.62 o
   2   2   7      164.18      162.77      2.59 o
   3   2   7      785.23      819.11      7.16 o
   4   2   7      134.61      141.12      2.65 o
   5   2   7      562.95      578.16      6.93 o
   6   2   7        0.07        0.93      2.45 o
  -7   3   7        5.85        5.19      1.79 o
  -6   3   7        0.02        0.42      1.64 o
  -5   3   7      379.60      364.74      4.09 o
  -4   3   7     1558.00     1487.43      5.88 o
  -3   3   7      642.41      611.77      3.41 o
  -2   3   7     2160.76     2067.78     10.70 o
  -1   3   7      810.13      731.87      5.18 o
   0   3   7     2806.94     2705.39      9.72 o
   1   3   7      153.01      157.19      6.85 o
   2   3   7       64.64       56.25      2.23 o
   3   3   7      122.56      107.11      2.47 o
   4   3   7       27.02       23.02      1.65 o
   5   3   7       40.16       47.22      2.95 o
   6   3   7       36.78       34.73      2.93 o
  -7   4   7        6.76        8.83      1.89 o
  -6   4   7        0.02        1.10      1.58 o
  -5   4   7       66.64       58.03      2.11 o
  -4   4   7       41.33       49.16      1.27 o
  -3   4   7       63.22       66.24      1.46 o
  -2   4   7        2.28        2.71      0.49 o
  -1   4   7      111.87      141.62      3.25 o
   0   4   7       25.37       25.55      2.35 o
   1   4   7        0.19        0.52      2.59 o
   2   4   7      386.95      387.37      5.54 o
   3   4   7        8.00        8.34      1.72 o
   4   4   7       12.65       14.10      1.70 o
   5   4   7       52.73       48.73      2.94 o
  -7   5   7       83.61       77.64      3.01 o
  -6   5   7        3.60        5.47      1.65 o
  -5   5   7       14.14       14.90      1.62 o
  -4   5   7      126.61      121.26      3.02 o
  -3   5   7     1663.73     1613.05      7.10 o
  -2   5   7       24.89       23.78      1.64 o
  -1   5   7     1410.67     1470.55     10.62 o
   0   5   7      232.43      207.81      3.42 o
   1   5   7        1.49        2.89      1.08 o
   2   5   7        3.69        4.39      1.32 o
   3   5   7      311.65      299.65      5.85 o
   4   5   7      277.51      273.96      5.98 o
   5   5   7      356.16      313.90      5.42 o
  -7   6   7      412.11      427.81      4.99 o
  -6   6   7       71.63       84.22      2.54 o
  -5   6   7      190.72      174.35      2.98 o
  -4   6   7       31.61       31.37      1.66 o
  -3   6   7       24.00       25.29      1.18 o
  -2   6   7      689.78      670.93      4.39 o
  -1   6   7      424.94      434.46      3.70 o
   0   6   7      155.54      173.21      2.21 o
   1   6   7      139.93      128.38      3.39 o
   2   6   7      331.47      316.84      3.53 o
   3   6   7      181.69      145.73      3.01 o
   4   6   7      188.43      183.74      3.43 o
   5   6   7       13.68       16.01      1.81 o
  -7   7   7       16.18       15.24      2.50 o
  -6   7   7       63.85       69.57      3.02 o
  -5   7   7       49.62       47.90      1.92 o
  -4   7   7      259.24      271.27      3.20 o
  -3   7   7     1647.49     1593.86      8.18 o
  -2   7   7      960.43      847.49      6.32 o
  -1   7   7      513.88      482.08      7.57 o
   0   7   7        1.69        6.20      1.25 o
   1   7   7      160.79      167.64      2.53 o
   2   7   7      266.30      300.55      4.42 o
   3   7   7        1.72        3.94      1.32 o
   4   7   7       37.31       35.35      1.88 o
   5   7   7      131.80      140.52      4.61 o
  -6   8   7      320.29      334.14      5.35 o
  -5   8   7       21.93       25.08      2.86 o
  -4   8   7     1940.48     1954.65     12.79 o
  -3   8   7       71.32       61.48      2.94 o
  -2   8   7       41.97       44.68      2.27 o
  -1   8   7      158.25      158.62      4.14 o
   0   8   7      838.21      862.24      9.29 o
   1   8   7       24.21       14.60      1.36 o
   2   8   7     1188.97     1305.57     10.03 o
   3   8   7        1.43        1.16      1.33 o
   4   8   7     1283.38     1336.67      7.36 o
   5   8   7       53.99       49.14      2.20 o
  -6   9   7      273.00      297.02      5.27 o
  -5   9   7        1.13       -0.22      2.26 o
  -4   9   7      313.93      280.79      4.71 o
  -3   9   7      248.51      252.43      4.04 o
  -2   9   7      151.55      143.01      3.27 o
  -1   9   7      213.29      211.79      9.08 o
   0   9   7      244.60      218.20      3.81 o
   1   9   7        1.77        0.83      1.29 o
   2   9   7      775.90      810.74      5.56 o
   3   9   7      164.59      171.32      2.83 o
   4   9   7       98.00       90.07      2.50 o
  -5  10   7       11.65       12.84      2.33 o
  -4  10   7      109.33       96.04      5.74 o
  -3  10   7        2.47        2.24      1.88 o
  -2  10   7       39.57       45.22      2.49 o
  -1  10   7       17.24       26.97      3.01 o
   0  10   7      442.65      439.91      4.04 o
   1  10   7       95.90       84.97      2.29 o
   2  10   7      466.63      461.34      4.34 o
   3  10   7       65.40       66.54      2.11 o
   4  10   7      188.83      178.53      3.77 o
  -5  11   7       12.92       16.41      2.45 o
  -4  11   7      149.77      149.78      4.96 o
  -3  11   7      441.92      443.16     18.29 o
  -2  11   7      114.95      110.96      3.37 o
  -1  11   7      798.08      803.74     17.14 o
   0  11   7      438.66      412.69      4.09 o
   1  11   7       96.51       94.32      2.45 o
   2  11   7       13.93       15.61      1.78 o
   3  11   7        0.72        1.04      2.23 o
  -4  12   7      448.15      435.95      6.13 o
  -3  12   7      315.16      309.01      6.76 o
  -2  12   7       13.91       15.47      2.33 o
  -1  12   7      152.44      141.19      4.63 o
   0  12   7       29.00       37.55      3.30 o
   1  12   7        0.28        0.34      3.32 o
   2  12   7      144.26      140.43      3.82 o
  -3  13   7      103.21      107.87      4.40 o
  -2  13   7      217.86      220.82      4.49 o
  -1  13   7      389.76      395.47      7.25 o
   0  13   7      354.61      371.61      7.21 o
   1  13   7      237.69      244.58      6.30 o
  -2  14   7        0.02        0.48      2.83 o
  -1  14   7        2.42        4.70      2.32 o
   0  14   7       11.77        9.43      3.14 o
  -6   0   8      342.49      315.91      5.83 o
  -4   0   8        0.46        0.32      0.75 o
  -2   0   8      632.24      607.76      7.46 o
   0   0   8     3389.19     3312.91     77.83 o
   2   0   8     1586.18     1637.59     12.74 o
   4   0   8        4.83        4.85      3.96 o
  -7   1   8       60.73       60.57      3.05 o
  -6   1   8       36.24       37.95      2.14 o
  -5   1   8       53.63       48.83      1.79 o
  -4   1   8      429.60      430.88      2.86 o
  -3   1   8        0.25        1.47      0.84 o
  -2   1   8      423.68      406.56      2.83 o
  -1   1   8        1.29        0.48      2.10 o
   0   1   8     1735.18     1723.04     17.59 o
   1   1   8      345.37      346.48      4.57 o
   2   1   8      311.66      300.99      6.20 o
   3   1   8      356.06      352.57      3.54 o
   4   1   8       82.90       81.93      3.91 o
   5   1   8       16.08       18.68      2.94 o
  -7   2   8      385.22      391.65      4.84 o
  -6   2   8      428.39      394.75      4.50 o
  -5   2   8        3.70        2.57      1.56 o
  -4   2   8       39.58       40.20      1.11 o
  -3   2   8       58.79       55.91      1.34 o
  -2   2   8      675.27      691.34      6.93 o
  -1   2   8       55.51       62.56      3.34 o
   0   2   8      591.64      599.60      8.66 o
   1   2   8       61.48       64.30      2.17 o
   2   2   8      199.60      194.13      2.79 o
   3   2   8      561.95      542.76      4.20 o
   4   2   8       89.54      100.21      3.50 o
   5   2   8       16.17       16.91      2.81 o
  -7   3   8       36.65       37.08      2.30 o
  -6   3   8      281.17      271.51      3.85 o
  -5   3   8      107.03      117.56      3.45 o
  -4   3   8      193.57      184.79      2.07 o
  -3   3   8     1077.16     1059.17      4.38 o
  -2   3   8       81.28       86.28      1.59 o
  -1   3   8      528.36      528.95     10.33 o
   0   3   8     1162.95     1138.82      8.02 o
   1   3   8      441.17      384.09      5.75 o
   2   3   8      735.17      685.23      5.95 o
   3   3   8      123.24      128.53      2.78 o
   4   3   8      740.10      685.32     15.29 o
   5   3   8      124.46      122.88      4.01 o
  -7   4   8      541.40      546.97      5.62 o
  -6   4   8      134.85      130.76      2.98 o
  -5   4   8     1410.09     1410.27      9.41 o
  -4   4   8      328.76      313.37      2.72 o
  -3   4   8     1377.91     1422.26      8.79 o
  -2   4   8        3.72        5.02      1.23 o
  -1   4   8       75.96       62.66      5.13 o
   0   4   8      451.79      444.98      5.74 o
   1   4   8      779.81      741.96      7.34 o
   2   4   8       76.80       67.78      2.54 o
   3   4   8      579.07      553.51      5.04 o
   4   4   8       20.93       22.06      2.65 o
   5   4   8       47.71       54.98      3.26 o
  -7   5   8       21.05       21.45      2.18 o
  -6   5   8      400.74      410.57      5.37 o
  -5   5   8      214.34      199.09      3.17 o
  -4   5   8      432.61      436.27      6.07 o
  -3   5   8       44.88       34.28      1.32 o
  -2   5   8       93.33       89.33      2.02 o
  -1   5   8      254.03      276.70      3.83 o
   0   5   8       28.66       31.59      2.61 o
   1   5   8      213.15      201.93      6.49 o
   2   5   8       55.44       70.75      4.06 o
   3   5   8     1139.07     1094.73     11.72 o
   4   5   8      604.68      601.48      5.49 o
   5   5   8      329.63      342.65      5.87 o
  -6   6   8      400.34      395.20      4.61 o
  -5   6   8       29.58       24.58      1.78 o
  -4   6   8      934.50      916.80      6.54 o
  -3   6   8       10.06       10.84      1.12 o
  -2   6   8        1.16        1.36      0.95 o
  -1   6   8      390.01      407.60      6.37 o
   0   6   8      211.83      194.81      4.41 o
   1   6   8      554.72      580.31      7.22 o
   2   6   8      275.44      266.27      4.46 o
   3   6   8       25.53       20.63      1.92 o
   4   6   8      108.20      120.77      3.19 o
   5   6   8      176.61      164.44      4.37 o
  -6   7   8       11.54       12.53      2.41 o
  -5   7   8       88.61       70.96      2.98 o
  -4   7   8      306.99      295.30      4.06 o
  -3   7   8      281.36      288.17      4.13 o
  -2   7   8      319.59      301.62      6.64 o
  -1   7   8      439.57      409.82      5.99 o
   0   7   8       15.27       12.28      2.23 o
   1   7   8      387.55      377.99      4.98 o
   2   7   8      301.31      286.25      4.67 o
   3   7   8       84.48       94.32      2.72 o
   4   7   8       17.84       17.11      2.23 o
  -6   8   8        0.45        3.47      2.38 o
  -5   8   8       59.24       57.86      2.96 o
  -4   8   8        0.10       -0.40      2.14 o
  -3   8   8     2173.31     2061.95     13.97 o
  -2   8   8        8.76       11.89      2.84 o
  -1   8   8       46.95       49.55      3.46 o
   0   8   8        6.43        5.00      2.50 o
   1   8   8      455.38      443.21      5.43 o
   2   8   8        4.85        6.63      1.74 o
   3   8   8       51.32       47.20      2.41 o
   4   8   8        8.99       14.14      2.15 o
  -5   9   8        8.71        9.88      2.24 o
  -4   9   8       66.01       61.40      3.09 o
  -3   9   8     1260.68     1311.27     25.03 o
  -2   9   8      146.54      128.83      3.36 o
  -1   9   8     1562.50     1662.98     19.43 o
   0   9   8       82.19       86.73      3.91 o
   1   9   8      125.06      124.31      5.22 o
   2   9   8        0.16        0.38      1.71 o
   3   9   8        2.58        1.16      1.72 o
  -5  10   8       64.97       71.41      3.37 o
  -4  10   8      363.32      368.30      9.91 o
  -3  10   8        0.37       -0.10      2.47 o
  -2  10   8        8.83        5.99      2.13 o
  -1  10   8     1021.41     1119.59     10.50 o
   0  10   8      148.80      167.50      3.71 o
   1  10   8      208.29      219.41      5.04 o
   2  10   8      105.05      123.36      2.97 o
   3  10   8      102.54      109.59      3.77 o
  -4  11   8       49.79       57.12      3.90 o
  -3  11   8      111.41      103.95      3.44 o
  -2  11   8      298.08      295.11      4.83 o
  -1  11   8       81.60       82.95      4.04 o
   0  11   8       14.91       20.02      2.27 o
   1  11   8      310.73      290.87      7.09 o
   2  11   8      162.65      163.41      5.49 o
  -3  12   8        0.24        1.49      2.89 o
  -2  12   8       26.89       30.52      2.68 o
  -1  12   8       23.52       21.08      3.29 o
   0  12   8       20.30       21.35      3.29 o
   1  12   8       86.09       88.02      4.66 o
  -2  13   8        2.03        1.05      2.14 o
  -1  13   8       14.70       22.08      3.30 o
   0  13   8        0.02        1.00      3.34 o
  -7   0   9       15.19       17.39      4.54 o
  -5   0   9        0.37        0.43      2.41 o
  -3   0   9      328.64      353.62      3.54 o
  -1   0   9        0.06        3.03      2.79 o
   1   0   9      840.33      897.84     10.62 o
   3   0   9       12.77       16.44      2.09 o
   5   0   9      142.31      144.16      8.00 o
  -7   1   9      164.94      169.62      4.13 o
  -6   1   9       76.26       74.57      2.89 o
  -5   1   9     1028.76     1057.94      5.97 o
  -4   1   9       46.89       45.83      1.82 o
  -3   1   9     1011.50      991.99      4.32 o
  -2   1   9       88.67       88.71      1.55 o
  -1   1   9     1264.79     1233.57      5.43 o
   0   1   9      362.48      363.20      5.27 o
   1   1   9      321.18      327.03     14.13 o
   2   1   9        0.22        0.56      1.72 o
   3   1   9      196.29      212.98      3.08 o
   4   1   9      307.99      323.21      5.61 o
   5   1   9      438.24      459.81      6.97 o
  -7   2   9       52.95       57.14      2.51 o
  -6   2   9      386.41      398.16      4.66 o
  -5   2   9       27.03       25.61      1.67 o
  -4   2   9       32.74       35.93      1.62 o
  -3   2   9        3.42        5.15      1.02 o
  -2   2   9      341.87      328.90      2.74 o
  -1   2   9      115.04      111.62      2.79 o
   0   2   9     2813.27     2774.77     17.03 o
   1   2   9        2.69        3.30      1.59 o
   2   2   9      239.83      246.54      3.69 o
   3   2   9      218.62      227.51      3.59 o
   4   2   9        1.93        5.49      2.43 o
   5   2   9      584.83      615.84      7.93 o
  -7   3   9        0.22        1.43      1.92 o
  -6   3   9      175.59      161.63      3.27 o
  -5   3   9      232.41      223.63      3.60 o
  -4   3   9      314.49      294.61      3.47 o
  -3   3   9     1079.90     1083.57      5.78 o
  -2   3   9       13.90       21.24      1.24 o
  -1   3   9       11.43        8.16      1.69 o
   0   3   9        2.53        3.82      1.81 o
   1   3   9       35.67       41.61      2.17 o
   2   3   9       98.00       94.70      2.92 o
   3   3   9      490.93      496.17      4.98 o
   4   3   9      173.16      166.79      4.43 o
  -7   4   9       12.04        8.47      1.92 o
  -6   4   9        7.32        8.81      1.84 o
  -5   4   9       52.01       56.63      2.17 o
  -4   4   9       56.71       57.86      1.99 o
  -3   4   9      164.38      141.65      2.10 o
  -2   4   9      916.05      911.62      7.84 o
  -1   4   9      147.31      144.83      3.79 o
   0   4   9       97.65       93.89      3.71 o
   1   4   9      337.92      336.89      8.99 o
   2   4   9      247.06      262.99      4.29 o
   3   4   9      190.16      201.94      4.19 o
   4   4   9      102.66      109.13      3.97 o
  -6   5   9        7.11        8.79      1.81 o
  -5   5   9        0.20        1.10      1.56 o
  -4   5   9      630.31      676.17      5.14 o
  -3   5   9       50.52       41.81      1.47 o
  -2   5   9      726.01      708.85      5.11 o
  -1   5   9      203.61      197.70      3.09 o
   0   5   9      485.09      433.29      6.20 o
   1   5   9     1393.41     1333.94     16.34 o
   2   5   9       15.39       15.06      2.31 o
   3   5   9      311.75      298.81      5.36 o
   4   5   9       99.79      104.15      3.88 o
  -6   6   9       89.73       84.94      3.70 o
  -5   6   9       25.11       26.23      2.49 o
  -4   6   9      234.74      241.57      4.61 o
  -3   6   9      915.63      854.33      7.10 o
  -2   6   9       54.88       39.72      2.77 o
  -1   6   9      439.07      417.25     14.56 o
   0   6   9      118.59      111.00      3.82 o
   1   6   9      356.55      379.42      6.19 o
   2   6   9      625.52      600.48      7.25 o
   3   6   9      410.98      407.08      5.88 o
   4   6   9      381.10      416.49      6.32 o
  -6   7   9      293.05      320.07      5.45 o
  -5   7   9       88.14       84.51      3.16 o
  -4   7   9      775.36      817.80      7.82 o
  -3   7   9       64.78       54.10      2.13 o
  -2   7   9       39.14       45.08      2.99 o
  -1   7   9      108.36      102.20      3.70 o
   0   7   9       29.51       24.03      4.08 o
   1   7   9        9.57       10.12      2.70 o
   2   7   9      109.67      134.80      6.10 o
   3   7   9        3.29        2.81      2.16 o
   4   7   9      530.23      539.76      7.10 o
  -5   8   9       27.93       24.62      2.63 o
  -4   8   9       74.80       71.48      3.12 o
  -3   8   9        6.50        7.91      1.69 o
  -2   8   9       17.52       30.13      2.61 o
  -1   8   9       23.42       28.16      3.88 o
   0   8   9       66.76       71.90      3.53 o
   1   8   9        6.09        6.79      2.18 o
   2   8   9       60.84       64.71      2.55 o
   3   8   9       45.84       40.43      2.45 o
  -5   9   9        2.02        2.37      2.41 o
  -4   9   9      818.69      853.11      9.22 o
  -3   9   9      126.89      117.85      3.39 o
  -2   9   9      689.66      659.17     19.66 o
  -1   9   9        0.26        1.99      2.53 o
   0   9   9      106.48       80.89      3.87 o
   1   9   9        0.04        0.16      2.19 o
   2   9   9       45.05       39.65      2.37 o
   3   9   9       51.47       49.20      2.56 o
  -4  10   9       22.38       21.56      2.67 o
  -3  10   9       40.87       40.88      2.64 o
  -2  10   9        0.09        0.44      2.71 o
  -1  10   9      269.34      274.69      5.96 o
   0  10   9       34.89       36.16      2.59 o
   1  10   9       49.75       44.57      2.89 o
   2  10   9      172.09      184.25      3.71 o
  -3  11   9      105.26      108.56      4.15 o
  -2  11   9      164.99      177.06      4.61 o
  -1  11   9        0.23        1.30      2.50 o
   0  11   9       55.76       50.98      2.79 o
   1  11   9      220.60      235.06      4.84 o
  -2  12   9       42.13       33.80      2.79 o
  -1  12   9      236.11      278.44      6.47 o
   0  12   9      403.19      410.24      8.73 o
  -6   0  10      256.84      257.45      6.11 o
  -4   0  10      499.97      483.73      6.77 o
  -2   0  10      279.70      287.76      5.03 o
   0   0  10      596.98      559.06      9.58 o
   2   0  10      124.61      110.84      4.79 o
   4   0  10        0.10        0.86      4.84 o
  -6   1  10      449.59      484.24      5.34 o
  -5   1  10       23.54       26.06      2.07 o
  -4   1  10      289.24      278.42      3.89 o
  -3   1  10      100.07       87.88      2.06 o
  -2   1  10      309.49      303.04      3.55 o
  -1   1  10      154.63      142.29      5.54 o
   0   1  10     1913.22     1985.87     12.03 o
   1   1  10       22.50       26.55      2.43 o
   2   1  10      854.77      847.59      7.68 o
   3   1  10        8.93        9.30      2.06 o
   4   1  10      449.60      432.30      6.67 o
  -6   2  10      244.00      247.74      5.37 o
  -5   2  10      195.67      192.55      3.55 o
  -4   2  10      547.82      514.63      4.94 o
  -3   2  10      983.22      966.71      7.16 o
  -2   2  10      305.71      279.54      3.38 o
  -1   2  10        0.21        1.28      1.82 o
   0   2  10        0.03        1.16      1.92 o
   1   2  10       87.39       81.75      3.20 o
   2   2  10      179.27      177.57      3.16 o
   3   2  10       85.78       85.95      2.72 o
   4   2  10       32.15       34.01      3.24 o
  -6   3  10      173.78      189.61      3.56 o
  -5   3  10       40.62       43.41      2.11 o
  -4   3  10      385.70      367.06      3.95 o
  -3   3  10      132.79      128.60      1.99 o
  -2   3  10       33.92       38.90      1.44 o
  -1   3  10      150.53      132.30      4.18 o
   0   3  10       67.42       64.24      2.55 o
   1   3  10      388.32      358.25      4.63 o
   2   3  10       23.12       29.12      2.43 o
   3   3  10       22.93       27.01      2.14 o
   4   3  10       89.39       85.33      3.90 o
  -6   4  10       73.58       69.56      2.65 o
  -5   4  10      262.21      262.83      3.81 o
  -4   4  10      162.84      175.71      4.62 o
  -3   4  10      601.45      566.02      4.95 o
  -2   4  10        4.65        6.63      1.21 o
  -1   4  10      767.34      758.02      7.97 o
   0   4  10      399.62      384.11      6.92 o
   1   4  10      122.21      122.22      4.28 o
   2   4  10      310.92      278.94      4.68 o
   3   4  10       41.27       39.80      2.37 o
   4   4  10      476.25      484.39      8.12 o
  -6   5  10      255.02      244.93      4.85 o
  -5   5  10        0.02        0.60      2.14 o
  -4   5  10       22.51       25.05      2.19 o
  -3   5  10      264.77      286.72      2.95 o
  -2   5  10       51.59       70.29      2.15 o
  -1   5  10        1.40        5.84      1.46 o
   0   5  10      110.27      109.02      3.91 o
   1   5  10      460.78      445.98      8.56 o
   2   5  10      247.83      231.58      4.45 o
   3   5  10        2.90        4.58      1.92 o
  -5   6  10       82.91       89.33      3.60 o
  -4   6  10      326.30      318.55      4.94 o
  -3   6  10      206.55      194.20      3.09 o
  -2   6  10      707.02      700.21      7.82 o
  -1   6  10       33.21       32.91      3.01 o
   0   6  10      133.48      143.96      4.34 o
   1   6  10       11.53       20.32      3.82 o
   2   6  10        4.31        5.51      2.09 o
   3   6  10       90.88       80.66      2.96 o
  -5   7  10      150.76      163.92      4.65 o
  -4   7  10       93.73       75.17      3.11 o
  -3   7  10       17.87       22.53      1.82 o
  -2   7  10       29.05       30.36      2.82 o
  -1   7  10      371.96      406.09      6.51 o
   0   7  10      238.15      214.77      5.23 o
   1   7  10      550.20      585.25      8.31 o
   2   7  10        3.18        0.17      2.16 o
   3   7  10      587.66      582.05      9.41 o
  -5   8  10      103.46       93.84      3.60 o
  -4   8  10       17.04       15.90      2.59 o
  -3   8  10       25.68       30.66      2.01 o
  -2   8  10       22.91       25.38      2.94 o
  -1   8  10        6.74       10.33      2.75 o
   0   8  10       16.91       21.86      3.08 o
   1   8  10       68.87       77.30      4.62 o
   2   8  10       42.63       40.11      2.98 o
  -4   9  10      116.83      124.87      3.92 o
  -3   9  10       35.13       32.02      2.12 o
  -2   9  10       74.72       66.98      3.17 o
  -1   9  10      484.44      517.11      7.63 o
   0   9  10       78.32       90.01      5.90 o
   1   9  10     1104.89     1168.42     11.58 o
   2   9  10        1.75        3.04      1.92 o
  -3  10  10        1.74       -0.10      2.27 o
  -2  10  10      182.66      203.72      4.47 o
  -1  10  10        1.31       -0.12      3.86 o
   0  10  10        2.83        3.00      2.24 o
   1  10  10      132.02      134.68      4.18 o
  -2  11  10       24.27       24.95      3.28 o
  -1  11  10      162.21      185.52      7.63 o
  -5   0  11      104.95      126.92      4.39 o
  -3   0  11      343.41      341.47      4.48 o
  -1   0  11      363.63      360.52      8.54 o
   1   0  11       11.28        7.57      3.28 o
   3   0  11       19.85       20.65      4.56 o
  -6   1  11       14.00       16.01      2.19 o
  -5   1  11      149.23      147.75      3.39 o
  -4   1  11      100.13       90.56      2.81 o
  -3   1  11      768.48      790.65      5.12 o
  -2   1  11        7.88        7.97      1.63 o
  -1   1  11      586.81      610.97      6.32 o
   0   1  11        0.41        0.37      2.39 o
   1   1  11       52.05       46.22      3.01 o
   2   1  11        2.73        2.72      2.19 o
   3   1  11       60.64       66.40      3.54 o
  -6   2  11        0.56        2.39      2.07 o
  -5   2  11      416.05      434.26      6.23 o
  -4   2  11      317.11      316.76      4.51 o
  -3   2  11      335.68      324.16      3.47 o
  -2   2  11       61.31       67.26      2.23 o
  -1   2  11      162.16      135.22      3.39 o
   0   2  11       23.77       21.89      2.34 o
   1   2  11       22.01       19.64      2.21 o
   2   2  11      465.97      462.17      4.94 o
   3   2  11        7.18        9.16      2.58 o
  -5   3  11       94.19      104.93      3.40 o
  -4   3  11       63.29       63.41      2.74 o
  -3   3  11        5.67        9.54      1.48 o
  -2   3  11      233.09      197.69      3.12 o
  -1   3  11      228.51      228.48      4.14 o
   0   3  11      160.87      154.70      3.67 o
   1   3  11        0.82        0.29      2.02 o
   2   3  11      132.41      136.65      3.79 o
   3   3  11        7.38       10.58      2.74 o
  -5   4  11       53.29       50.70      3.72 o
  -4   4  11        9.88        8.82      1.82 o
  -3   4  11        2.95        2.05      1.39 o
  -2   4  11      161.99      133.98      2.98 o
  -1   4  11      372.19      354.56     13.58 o
   0   4  11      207.45      187.97      5.26 o
   1   4  11      511.85      508.57      7.47 o
   2   4  11      167.10      159.79      3.98 o
   3   4  11      397.77      407.57      6.62 o
  -5   5  11      126.48      132.23      4.92 o
  -4   5  11       60.17       61.56      4.53 o
  -3   5  11       44.44       54.48      2.52 o
  -2   5  11       18.58       16.05      2.63 o
  -1   5  11      165.33      171.55      7.07 o
   0   5  11       39.26       38.98      3.07 o
   1   5  11      345.59      336.07      6.39 o
   2   5  11        9.12        7.33      2.32 o
  -5   6  11      438.29      459.57      9.64 o
  -4   6  11        0.29        0.73      2.94 o
  -3   6  11       53.33       52.52      3.25 o
  -2   6  11       11.62        9.75      2.63 o
  -1   6  11       58.72       56.95      3.48 o
   0   6  11      155.21      144.66      4.63 o
   1   6  11      319.10      309.82      6.31 o
   2   6  11      573.19      598.58      6.99 o
  -4   7  11      320.39      355.33     13.34 o
  -3   7  11       13.16       16.74      1.80 o
  -2   7  11      467.62      470.50      7.21 o
  -1   7  11       20.29       15.93      2.96 o
   0   7  11      614.46      659.33      8.64 o
   1   7  11       56.07       61.68      3.22 o
   2   7  11      144.94      150.29      4.11 o
  -4   8  11      693.04      761.10     12.75 o
  -3   8  11       78.60       82.81      3.24 o
  -2   8  11      610.91      606.34     11.82 o
  -1   8  11        1.81        0.31      2.64 o
   0   8  11       97.96       89.51      4.35 o
   1   8  11       21.61       28.02      2.83 o
  -3   9  11       84.74       96.02      3.59 o
  -2   9  11      366.88      426.05      6.03 o
  -1   9  11       12.04       15.70      2.97 o
   0   9  11      102.09       96.55      4.57 o
  -4   0  12      969.63      963.85     13.45 o
  -2   0  12     1032.90     1013.57     11.03 o
   0   0  12      318.07      326.46      8.41 o
   2   0  12      394.78      404.80      8.87 o
  -5   1  12        0.19        1.29      1.93 o
  -4   1  12       17.83       29.69      2.23 o
  -3   1  12       26.61       25.57      1.76 o
  -2   1  12       13.64       10.57      1.64 o
  -1   1  12      782.94      811.96      7.44 o
   0   1  12      172.39      192.74      4.11 o
   1   1  12       27.01       26.10      2.46 o
   2   1  12      185.48      211.15      3.83 o
  -5   2  12       41.86       46.49      2.47 o
  -4   2  12        1.44        1.67      1.92 o
  -3   2  12       52.82       55.69      2.37 o
  -2   2  12      116.16      112.77      3.38 o
  -1   2  12      334.99      330.11      5.10 o
   0   2  12        0.05        1.46      2.13 o
   1   2  12      120.27      122.21      3.50 o
   2   2  12       29.89       27.44      2.18 o
  -5   3  12       44.75       34.99      3.76 o
  -4   3  12       26.82       29.25      2.45 o
  -3   3  12      636.76      649.94      5.74 o
  -2   3  12      218.15      224.70      3.51 o
  -1   3  12       67.19       78.82      3.13 o
   0   3  12      299.31      320.98      5.07 o
   1   3  12      194.30      193.29      5.21 o
   2   3  12      169.78      173.48      4.33 o
  -4   4  12      153.80      152.70      5.25 o
  -3   4  12        0.21        2.02      2.81 o
  -2   4  12      243.59      219.76      5.17 o
  -1   4  12        4.12        5.97      2.61 o
   0   4  12        0.16       -1.10      2.60 o
   1   4  12      284.44      305.28      6.30 o
  -4   5  12      370.48      347.94      9.74 o
  -3   5  12        5.57        7.53      3.03 o
  -2   5  12      165.04      158.46      8.67 o
  -1   5  12      147.71      136.45      7.28 o
   0   5  12      183.80      199.08      5.37 o
   1   5  12      190.43      191.77     21.11 o
  -3   6  12      304.08      295.72      6.59 o
  -2   6  12       56.94       64.21      4.66 o
  -1   6  12       15.98       14.95      2.93 o
   0   6  12       86.91       84.50      4.18 o
  -3   7  12       12.36       10.76      3.05 o
  -2   7  12      347.38      381.29      7.78 o
  -1   7  12      103.16      113.01      4.44 o
   0   7  12      169.57      168.69      5.19 o
  -3   0  13      402.62      448.38     11.48 o
  -1   0  13     1012.03     1029.35     15.21 o
  -3   1  13       29.28       39.46      2.41 o
  -2   1  13       57.70       55.75      2.19 o
  -1   1  13        0.05       -0.48      2.30 o
   0   1  13      282.17      278.79      6.32 o
  -3   2  13       82.86       88.23      2.94 o
  -2   2  13       89.83       90.70      2.50 o
  -1   2  13      491.06      505.68      6.49 o
   0   2  13       55.27       50.79      3.01 o
  -3   3  13       19.58       28.70      3.33 o
  -2   3  13      310.88      319.22      4.50 o
  -1   3  13       39.96       49.01      2.89 o
   0   3  13       46.59       42.27      2.82 o
  -2   4  13       20.10       16.87      2.89 o
  -1   4  13       28.63       30.11      3.35 o
 
